# Supplementary material for: Characterization of Freshly Isolated Human Peripheral Blood B Cells, Monocytes, CD4+ and CD8+ T Cells, and Skin Mast Cells by Quantitative Transcriptomics
Source: Int J Mol Sci. 2024 Dec 4;25(23):13050. doi: 10.3390/ijms252313050 (PMC11642334; doi:10.3390/ijms252313050)
Supplement: Supplementary file 1 [file ijms-25-13050-s001.zip]

Archive with 1 entries (1 files):
- ijms-3339235-supplementary.xlsx
