# Supplementary material for: Characterization of Freshly Isolated Human Peripheral Blood B Cells, Monocytes, CD4+ and CD8+ T Cells, and Skin Mast Cells by Quantitative Transcriptomics
Source: Int J Mol Sci. 2024 Dec 4;25(23):13050. doi: 10.3390/ijms252313050 (PMC11642334; doi:10.3390/ijms252313050)
Supplement: Supplementary file 1 [file ijms-25-13050-s001.zip › ijms-3339235-supplementary.xlsx]

## Sheet: Freshly isolated MCs-007.
Gene	Target	is_179_001	is_179_002	is_179_003	is_179_004	is_179_005	is_179_006	is_179_007	is_179_008	is_179_009	is_179_010	is_179_011	is_179_012	is_179_013	is_179_014	is_179_015	COSMIC_CGC_FLAG	NCBI_NAME	HGNC_SYMBOL_ACC	ENTREZ_GENE_ID	U133PLUS2_PSID	MIM_MORBID_DESCRIPTION
RMRP	AMPL21205354	33067.3	22231.8	44552.8	29802.1	40774.5	19294.5	36825.8	25560.6	14686.1	13839.9	13561.8	8599.6	9002.57	8415.6	7915.87	0	RNA_component_of_mitochondrial_RNA_processing_endoribonuclease	10031	6023	,	,
EEF1A1	AMPL9545654	10986	16365	3418.39	7456.03	21563.2	22376.8	17229.6	6423.97	4488.31	4329.5	3069.37	6884.13	6925.13	6527.06	5741.1	0	eukaryotic_translation_elongation_factor_1_alpha_1	3189	1915	204892_x_at,206559_x_at,213477_x_at,213583_x_at,213614_x_at,227708_at	,
B2M	AMPL30482794	4230.69	5756.17	1574.24	2080.74	11149.8	8742.68	11102.7	5837.93	2244.02	2217.92	1741.78	2220.24	3366.34	2754.27	2564.19	0	beta-2-microglobulin	914	567	201891_s_at,216231_s_at	HYPOPROTEINEMIA__HYPERCATABOLIC
RPLP2	AMPL1958302	9354.16	11524.9	3495.61	3339.6	11229.5	12779.9	9289.11	8344.13	1754.36	1670.7	1039.68	2035.12	1814.39	1837.09	1861.52	0	ribosomal_protein__large__P2	10377	6181.62	200909_s_at	,
RPS16	AMPL1364795	8893.27	10286.7	3313.02	2692.31	9615.33	11054.8	9251.78	27019.2	2231.01	3651.3	2645.62	1495.94	1773.14	1599.93	1680.49	0	ribosomal_protein_S16	10396	6217	201258_at,213890_x_at,226130_at,226131_s_at	,
RPL11	AMPL3533176	10922.3	12753.2	3228.8	3523.46	11171.6	12743.1	9199.09	10479.6	2541.35	2595.36	2565.62	2687.81	3177.14	2723.32	2637	0	ribosomal_protein_L11	10301	6135	200010_at	DIAMOND-BLACKFAN_ANEMIA_7__DBA7
RPL10	AMPL29837786	3320.85	5630.44	770.183	572.595	9701.5	7334.79	9045.22	5536.4	2914.33	2940.7	2253.54	2865.81	3336.51	2507.7	2909.48	1	ribosomal_protein_L10	10298	26778.6	200724_at,200725_x_at,221989_at	AUTISM__SUSCEPTIBILITY_TO__X-LINKED_5__AUTSX5
TMSB4X	AMPL36857925	3948.45	10.728	5091.77	9.604	9671.23	16.08	8946.69	4.972	2896.41	3296.44	2318.84	4996.45	5604.95	6931.25	6209.04	0	thymosin_beta_4__X-linked	11881	7114	216438_s_at	,
ACTB	AMPL2343099	6621.05	6824.61	13707.3	14473.7	6799.63	7066.1	8780.65	25825	8591.55	9732.02	9928.92	11273.5	11524.6	12720.8	14649.9	0	actin__beta	132	60	200801_x_at,213867_x_at,224594_x_at,AFFX-HSAC07_X00351_3_at,AFFX-HSAC07_X00351_5_at,AFFX-HSAC07_X00351_M_at	BARAITSER-WINTER_SYNDROME_1__BRWS1,DYSTONIA__JUVENILE-ONSET
RPL32	AMPL530005	6845.77	7128.23	1564.11	888.569	9041.92	8680.94	8632.36	7248.39	2081.16	2344.78	2351.95	1606.55	1972.2	1787.34	1805.99	0	ribosomal_protein_L32	10336	6161	200674_s_at	,
RPL4	AMPL1313288	4056.46	6299.29	937.976	519.737	7854.95	6832.51	7590.74	7420.15	1843.29	2074.17	1906.2	2139.94	2033.18	2053.23	1786.19	0	ribosomal_protein_L4	10353	595097,595098,595099,595100,6124	200089_s_at,201154_x_at,211710_x_at	,
MALAT1	AMPL20459435	2941.23	3267.19	293.799	113.731	5699.17	3824.51	6994.64	1376.77	5112.43	4658.53	4274.9	5951.76	5285.38	5612.88	4225.21	1	metastasis_associated_lung_adenocarcinoma_transcript_1__non-protein_coding	29665	378938	1558678_s_at,223940_x_at,224558_s_at,224559_at,224567_x_at,224568_x_at,226675_s_at	,
RPS12	AMPL799058	4258.62	5560.66	1544.91	1977.86	7873.25	6358.35	6780.94	4864.36	1104.89	1053.38	832.174	1440.03	1484.11	1416.44	1385.36	0	ribosomal_protein_S12	10385	6206	213377_x_at	,
RPS4X	AMPL738832	4500.88	6053.05	1264.35	977.771	6259.71	6532.4	6764.38	7797.13	2026.34	2207.41	2136.53	3122.9	3060.11	1794.91	1771.26	0	ribosomal_protein_S4__X-linked	10424	6191	200933_x_at,213347_x_at	,
SNORA8	AMPL20734623	10587.6	6995.84	11274.3	10532.6	5168.35	4464.26	6751.48	4331.16	322.281	164.468	180.974	192.608	186.912	217.442	197.31	0	small_nucleolar_RNA__H_ACA_box_8	32596	654320	,	,
RPL3	AMPL4033648	6967.02	7236.09	10030	12927.8	7386.35	9451.41	6126.02	8321.64	1649.1	1751.03	1271.24	1821.62	2003.95	1836.05	1756.32	0	ribosomal_protein_L3	10332	116936,116938,6122	201217_x_at,211073_x_at,211666_x_at,212039_x_at,215963_x_at	,
RPS6	AMPL915945	4593.36	4989.44	1183.89	1072.22	5673.66	5291.07	5994.74	4401.26	1202.18	1070.66	948.882	1751.95	1660.68	1769.31	1528.14	0	ribosomal_protein_S6	10429	6194	200081_s_at,201254_x_at,209134_s_at	,
RPS11	AMPL207023	6007.29	8783.28	3075.15	2916.32	6529	5671.22	5889.08	3391.64	1695.03	1676.79	1237.21	2642.65	2711.07	2310.11	2251.78	0	ribosomal_protein_S11	10384	6205.85	200031_s_at	,
EEF1G	AMPL10585643	5144.11	6605.24	1972.76	2097.47	5393.61	7627.66	5186.49	7069.03	976.267	1080.88	1067.65	1653.65	1642.04	1728.31	1508.85	0	eukaryotic_translation_elongation_factor_1_gamma	3213	1.00501e+08	200689_x_at,211345_x_at,211927_x_at	,
RPS8	AMPL615789	4569.14	6370.06	801.717	808.487	5926.98	6221.48	5150.27	4544.44	1164.22	1226.49	911.145	1677.92	1649.25	1608.94	1451.47	0	ribosomal_protein_S8	10441	26811,6202,94163	200858_s_at	,
RPS10	AMPL426542	3461.19	5181.87	667.016	826.936	5593.47	5534.35	4756.71	4223.77	1396.11	1356.5	1016.64	1691.93	1958.97	1814.63	1660.19	0	ribosomal_protein_S10	10383	6204	200095_x_at,200817_x_at,211542_x_at	DIAMOND-BLACKFAN_ANEMIA_9__DBA9
RPL18	AMPL3339164	5903.23	6770.64	2774.22	2856.69	5302.44	6596.72	4684.07	9638	1948.95	1970.58	2010.15	1700.99	1880.79	1672.67	1744.91	0	ribosomal_protein_L18	10310	6141	200022_at,214335_at	,
RPL28	AMPL4497031	1692.71	2797.92	579.811	1011.84	5785.9	4526.12	4641.26	2163.53	1447.74	953.525	521.33	2578.17	2283.24	2607.09	2859.98	0	ribosomal_protein_L28	10330	1.02465e+08	200003_s_at,213223_at	,
TPT1	AMPL9316280	1814.91	2732.47	981.448	569.969	5443.74	3787.81	4637.97	1923.4	910.165	954.015	830.837	1990.44	1890.89	1739.15	1537.54	0	tumor_protein__translationally-controlled_1	12022	1.01929e+08	207783_x_at,211943_x_at,212284_x_at,212869_x_at,214327_x_at,216520_s_at	,
RPL18A	AMPL2023133	4740.75	7026.03	1400.09	1778.8	5921.1	5357.72	4531.3	5025.32	1058.03	1031.98	910.219	904.592	981.589	950.086	845.277	0	ribosomal_protein_L18a	10311	26780.6	1566403_at,200869_at	,
RPL19	AMPL5755187	3351.52	4101.29	1857.78	1399.12	4958.17	4748.54	4485.38	2791.45	1012.77	822.342	629.092	1600.03	1614.01	1684.69	1537.04	0	ribosomal_protein_L19	10312	6143	200029_at	,
SCARNA17	AMPL20288831	298.467	344.698	188.685	334.284	4384.87	2441.41	4447.23	1392.68	665.136	466.501	258.506	524.328	549.791	385.389	505.186	0	,small_Cajal_body-specific_RNA_17	32574	677769	240830_at	,
SNORA63	AMPL20480957	4215.65	2307.19	3707.39	4042.64	4016.98	1544.26	4445.31	2184.04	332.9	208.359	242.053	361.426	205.194	283.001	278.347	0	small_nucleolar_RNA__H_ACA_box_63	10106	,	1555996_s_at,227359_at	,
TXNIP	AMPL27978661	4981.22	6555.76	3147.43	3207.35	3740.03	4448.91	4313.2	6362.19	1469.51	854.058	1133.87	510.682	623.882	223.841	291.938	0	thioredoxin_interacting_protein	16952	10628	201008_s_at,201009_s_at,201010_s_at	,
HLA-E	AMPL26899661	3950.96	3493.05	4624.86	3166.1	4025.74	4662.25	4306.34	7743.06	1532.83	1613.76	1534.27	401.276	469.686	477.589	446.967	0	major_histocompatibility_complex__class_I__E	4962	3133	200904_at,200905_x_at,217456_x_at	,
PTMA	AMPL7836640	8312.81	8258.21	4035.84	4656.01	4614.35	4717.73	4294.82	3397.98	4353.18	3926.43	3795.53	3943.09	4033.52	3080.11	3261.14	0	prothymosin__alpha	9623	100302285,100422872,100422885,100506248,5757,728026	200772_x_at,200773_x_at,211921_x_at	,
RPL30	AMPL5417771	3977.33	4911.18	868.549	851.603	4840.83	5123.16	4247.15	4707.64	851.895	842.079	881.839	881.286	974.613	917.567	804.171	0	ribosomal_protein_L30	10333	6156	200062_s_at,228047_at	,
RPS15	AMPL1375421	3771.24	4930.56	1180.38	1104.7	4877.98	5059.33	4217.97	4550.78	1656.54	1595.1	1174.59	1490.38	1654.54	1471.82	1554.65	0	ribosomal_protein_S15	10388	6209	200819_s_at	,
RPS19	AMPL1071144	4120.3	4860.87	904.106	570.038	4694.98	4717.36	4212.76	5981.24	1000.16	1061.44	806.776	1923.06	1751.97	1593.14	1627.97	0	ribosomal_protein_S19	10402	6223	202649_x_at,213414_s_at	DIAMOND-BLACKFAN_ANEMIA_1__DBA1
RPL21	AMPL3143383	3731.85	4390.69	680.383	663.317	4165.15	3426.93	4158.42	3841.2	599.432	623.9	651.2	647.621	646.013	654.808	533.877	0	ribosomal_protein_L21	10313	26771,6144,619499	200012_x_at	,
RPS2	AMPL9807020	4206.94	5545.53	1426.17	1573.58	4916.02	5356.13	4084.22	9621.47	1120.02	1103.95	882.353	1283.65	1461.26	1223.16	1235.7	0	ribosomal_protein_S2	10404	26784.6	203107_x_at,212433_x_at,217466_x_at,221798_x_at	,
RPS20	AMPL6835104	2523.66	3981.95	657.803	1236.53	4723.7	4435.41	3999.7	1296.6	990.868	830.787	523.901	1136.08	1238.62	1197.57	1067.92	0	ribosomal_protein_S20	10405	26795.6	200949_x_at,214003_x_at,216247_at	,
RPS25	AMPL680537	2095.83	3042.08	806.649	1595.69	5401.15	4765.72	3898.88	931.807	1034.01	767.454	354.443	1081.38	1326.91	1123.78	1216.58	0	ribosomal_protein_S25	10413	6230	200091_s_at	,
TMSB10	AMPL36115376	3732.81	4552.02	8552.47	7193.54	3715.3	5133.34	3842.62	4158.52	987.019	1376.23	983.02	1138.74	1265.93	1364.86	1180.5	0	thymosin_beta_10	11879	9168	217733_s_at	,
RPLP1	AMPL6432001	4296.09	4885.82	8143.7	10660.3	4620.11	4644.69	3770.07	4721.93	1182.14	1224.33	1153.92	2100.69	1737.66	1793.08	1934.67	0	ribosomal_protein__large__P1	10372	6176	200763_s_at	,
RPS27	AMPL962884	1481.83	2548.19	117.701	141.231	5952.82	3948.36	3750.22	1736.84	995.912	663.274	404.108	849.044	942.98	1027.27	858.364	0	ribosomal_protein_S27	10416	6232	200741_s_at	,
RPLP0	AMPL6541148	3322.16	4456.05	993.257	1177.32	4695.2	4923.94	3624.53	5086.47	818.844	1018.72	647.292	1506.57	1415.43	1593.01	1607.84	0	ribosomal_protein__large__P0	10371	6175	201033_x_at,208856_x_at,211720_x_at,211972_x_at,214167_s_at	,
RPS23	AMPL198656	3772.07	5011.47	1091.88	1476.64	4046.04	4350.6	3596.62	2153.96	735.088	775.702	634.953	1067.62	994.098	1232.83	1093.09	0	ribosomal_protein_S23	10410	6228	200926_at,227722_at	,
RPL27	AMPL1542133	2961.04	3847.15	705.688	561.747	3688.79	3211.52	3491.97	4211.72	711.461	791.02	692.124	919.566	1076.01	993.444	772.964	0	ribosomal_protein_L27	10328	6155	200025_s_at	,
RPS28	AMPL97194	2012.77	2716.17	704.909	1673.7	3581.99	3125.84	3479.07	1586.82	834.241	786.601	496.652	1525.28	1810.42	1670.85	2046.92	0	ribosomal_protein_S28	10418	6234	208902_s_at,208903_at,208904_s_at	,
H3F3B	AMPL28537578	5809.79	4530.31	1899.83	2381.79	3458.54	3769.52	3474.86	3308.74	6727.15	3883.03	6231.59	2895.03	3517.05	3009.58	2366.04	1	H3_histone__family_3B__H3,3B	4765	100616282,3020,3021	209069_s_at,211997_x_at,211998_at,211999_at	,
RPL7	AMPL2207145	2712.82	2978.46	1119.78	747.89	3375.69	3376.98	3424.36	2121.02	724.071	782.183	770.067	1070.51	1135.66	1122.6	1021.45	0	ribosomal_protein_L7	10363	6129	200717_x_at,212042_x_at,239493_at	,
RPL36A	AMPL36860086	3286.48	2948.36	938.495	967.2	3773.64	4194.46	3355.93	4262.8	697.922	822.735	776.236	892.879	934.921	975.944	908.027	0	ribosomal_protein_L36a	10359	1.00529e+08	201406_at	,
EEF2	AMPL12016857	4707.69	5403.82	3152.37	3393.84	3694.78	4597.19	3355.84	10880.8	1465.66	1901.55	1472.78	1433.63	1374.54	1286.11	1428.82	0	eukaryotic_translation_elongation_factor_2	3214	1938	200094_s_at,204102_s_at	,
RPL12	AMPL5073430	3796.89	3653.14	1199.07	1349.3	3241.38	3206.48	3324.56	2475.37	1240.68	970.315	877.315	1118.94	1186.66	1020.74	1085.87	0	ribosomal_protein_L12	10302	6136	200088_x_at,200809_x_at,214271_x_at	,
RPS3	AMPL56831	2231.52	2533.22	1174.42	2103.48	3599.4	3578.89	3310.56	2602.52	250.737	446.863	317.425	1074.13	898.597	899.153	723.133	0	ribosomal_protein_S3	10420	6188	208692_at,214208_at	,
GNB2L1	AMPL27553444	2966.17	4350.85	1093.31	863.902	3608.71	4444.86	3302.33	5139.3	1082.99	1169.94	1146.93	1764.5	1791.54	1679.6	1580.66	0	guanine_nucleotide_binding_protein__G_protein__beta_polypeptide_2-like_1	4399	10399,619570,619571	200651_at,222034_at	,
JUNB	AMPL9054216	3554.28	3328.32	2223.6	2916.59	2931.27	2675.12	3233.81	3390.15	5676.02	3117.54	3981.95	330.633	314.647	231.155	249.657	0	jun_B_proto-oncogene	6205	3726	201473_at	,
RPL26	AMPL4227153	2521.64	3458.79	809.893	1022.54	3369.15	3096.26	3196.66	1933.59	1082.32	787.976	632.794	1278.82	1392.7	1234.79	1263.22	0	ribosomal_protein_L26	10327	6154	,	DIAMOND-BLACKFAN_ANEMIA_11__DBA11
RPL27A	AMPL4030115	1762.88	2236.01	381.263	358.468	3107.4	3020.4	3150.37	1496.46	643.235	586.784	488.94	1078.85	973.771	1090.87	910.543	0	ribosomal_protein_L27a	10329	6157.62	203034_s_at,223707_at	,
PABPC1	AMPL10842384	1263.56	1845.4	551.262	765.441	3555.03	3251.41	3144.98	1432.7	1415.75	1298.86	923.073	1265.78	1391.13	1176.02	1252.98	0	poly_A__binding_protein__cytoplasmic_1	8554	26986	215157_x_at	,
RPL13A	AMPL12049687	3699.63	4271.1	3540.77	5192.53	3454.77	4002.61	3126.68	1714.71	481.696	498.413	383.234	870.297	848.2	772.345	805.177	0	ribosomal_protein_L13a	10304	23521,26816,26817,26818,26819	200715_x_at,200716_x_at,210646_x_at,211942_x_at,212790_x_at	,
FTH1	AMPL9078813	3469.9	2932.56	4514.04	2210.3	4061.12	2045.07	3115.52	3740.16	9780.33	18575.6	16422.2	8940.5	6854.76	7548.06	7275.12	0	ferritin__heavy_polypeptide_1	3976	2495	200748_s_at,214211_at	,
RPS15A	AMPL788387	1080.73	1867.53	290.944	467.846	3606.27	2957.68	3016.26	1095.75	535.188	444.409	285.446	818.492	868.527	836.728	771.621	0	ribosomal_protein_S15a	10389	6210	200781_s_at,229882_at,235309_at	,
SCARNA7	AMPL20960330	6011.11	4121.25	7761.01	6691.63	2335.12	3163.03	3011.6	4673.83	958.083	889.799	1067.75	868.124	928.787	655.984	675.316	0	small_Cajal_body-specific_RNA_7	32563	677767	,	,
ARHGDIB	AMPL9673655	1101.26	1426.86	927.334	856.025	2917.52	2044.33	2998.15	1999.09	1228.46	1142.64	1354.84	2563.92	2785.4	2382.46	1940.88	0	Rho_GDP_dissociation_inhibitor__GDI__beta	679	397	1555812_a_at,201288_at	,
RPL15	AMPL10629898	1069.52	2326.99	358.554	407.111	2935.93	2634	2931.18	1120.61	1859.89	1412.27	723.075	1846.74	1966.55	1748.03	1964.2	0	ribosomal_protein_L15	10306	6138	221475_s_at,221476_s_at,240806_at	,
RPL5	AMPL1551586	1328.72	2136.3	290.165	520.704	3409.41	2702.61	2913.71	900.362	962.198	707.558	436.395	968.111	1140.23	896.672	920.778	1	ribosomal_protein_L5	10360	6083.61	200937_s_at,213080_x_at	DIAMOND-BLACKFAN_ANEMIA_6__DBA6
EIF1	AMPL28360419	1978.4	2424.78	528.163	412.155	3177.16	2731.34	2850.86	2178.07	1683.08	1876.12	1933.24	1309.37	1073.24	1154.73	1091.24	0	eukaryotic_translation_initiation_factor_1	3249	10209	202021_x_at,211956_s_at,212130_x_at,212225_at,212227_x_at,228967_at	,
ACTG1	AMPL11974436	1803.33	1843.74	4464.86	3486.49	2619.17	3216.43	2813.54	9895.4	1960.5	3141.89	2265.78	3042.12	2784.2	3600.01	3740.16	0	actin__gamma_1	144	60.71	201550_x_at,211970_x_at,211983_x_at,211995_x_at,212363_x_at,212988_x_at,213214_x_at,221607_x_at,224585_x_at	BARAITSER-WINTER_SYNDROME_2__BRWS2,DEAFNESS__AUTOSOMAL_DOMINANT_20__DFNA20
RPL36	AMPL16106996	2291.67	2655.55	368.157	383.688	2936.37	2380.77	2757.28	2031.9	876.052	649.233	588.99	994.073	999.871	691.506	753.669	0	ribosomal_protein_L36	13631	25873	219762_s_at	,
HIST1H1E	AMPL29583162	880.484	1729.23	195.563	774.561	2877.92	2499.84	2749.59	612.877	333.431	106.242	51.825	2206.36	2265.68	2644.31	1622.27	0	histone_cluster_1__H1e	4718	3008	208553_at	,
IL32	AMPL1098848	0.358	0.333	1.947	0.345	2635.8	1842.9	2728	3462.24	22.963	69.519	7.301	2.174	3.488	2.743	1.174	0	interleukin_32	16830	9235	203828_s_at	,
RPL35	AMPL13420274	2287.37	2638.5	608.231	486.916	3174.05	2771.35	2708.97	1177.28	671.242	521.979	367.399	672.014	748.37	758.763	620.451	0	ribosomal_protein_L35	10344	11224	200002_at	,
RPL38	AMPL1524005	2776.07	2765.57	1290.82	1173.11	2863.72	3021.01	2641.37	2214.36	673.498	597.88	641.842	636.632	734.778	630.779	573.641	0	ribosomal_protein_L38	10349	6169	202029_x_at	,
RPL23	AMPL1548435	2568.3	2857.46	991.181	881.867	2623.49	2385.68	2625.08	1463.27	688.099	680.556	596.393	1203.95	1253.06	1155.25	1083.86	0	ribosomal_protein_L23	10316	619506	200888_s_at,214744_s_at,215224_at	,
RPL10A	AMPL12397056	2208.01	2579.04	476.125	374.843	3202.56	3154.44	2596.91	2780.76	836.099	787.485	548.373	862.448	942.258	1034.32	960.71	0	ribosomal_protein_L10a	10299	4736	200036_s_at,229563_s_at	,
ZFP36L2	AMPL12699851	1528.49	1413.72	924.09	756.735	2506.59	2309.21	2595.72	4226.38	3587.57	1366.9	2483.88	115.685	63.988	105.391	121.137	0	ZFP36_ring_finger_protein-like_2	1108	678	201367_s_at,201368_at,201369_s_at	,
RPL29	AMPL4403499	1794.74	2199.25	451.469	236.03	2471.21	2355.36	2483.74	1483.53	653.19	583.544	589.504	975.839	913.752	981.69	844.438	0	ribosomal_protein_L29	10331	6159	200823_x_at,213969_x_at	,
RPL13	AMPL1546561	3910.27	4027.11	1323.78	1076.03	2805.83	4261.6	2472.95	9463.74	413.603	423.592	454.596	381.351	402.21	385.519	340.258	0	ribosomal_protein_L13	10303	606501	208929_x_at,212191_x_at,212734_x_at,212933_x_at,214976_at,229590_at	,
PFN1	AMPL28602071	1663.59	1494.14	2710.89	3789.55	1753.95	2248.09	2070.24	4456.19	678.808	862.11	903.947	1928.37	2134.21	1991.85	2131.14	0	profilin_1	8881	5216	200634_at	AMYOTROPHIC_LATERAL_SCLEROSIS_18__ALS18
NPM1	AMPL8187368	2027.81	1769.81	768.237	684.806	2001.06	2751.22	2068.51	2175.71	695.533	825.092	706.417	946.978	885.848	911.56	886.383	1	nucleophosmin__nucleolar_phosphoprotein_B23__numatrin	7910	4869	200063_s_at,221691_x_at,221923_s_at	,
CFL1	AMPL27268238	1556.78	1663.37	1636.01	1125.98	1562.96	1742.74	2051.95	3517.55	719.956	1053.68	1140.14	1249.11	1393.66	1403.38	1518.91	0	cofilin_1__non-muscle	1874	1072	1555730_a_at,200021_at,236792_at	,
RPPH1	AMPL21238650	3392.45	3006.15	14375.9	34509.3	2634.14	2423.86	1996.05	1036.09	2760.23	4223.55	2348.45	1138.38	2742.82	838.949	3360.3	0	ribonuclease_P_RNA_component_H1	19273	85495	1556684_at	,
GLTSCR2	AMPL32404323	1442.09	1659.04	630.421	776.703	2590.99	2409.37	1960.83	611.51	483.156	402.58	236.398	392.582	445.029	352.087	355.359	0	glioma_tumor_suppressor_candidate_region_gene_2	4333	29997.7	217807_s_at,234339_s_at	,
FTL	AMPL4275068	2760.79	3985.36	11831.2	19572.6	1827.04	2738.09	1951.32	2350.59	5292.42	7508.31	5720.75	10073.9	10695.6	9335.13	10647.8	0	ferritin__light_polypeptide	3999	2512	212788_x_at,213187_x_at	HYPERFERRITINEMIA_WITH_OR_WITHOUT_CATARACT,NEURODEGENERATION_WITH_BRAIN_IRON_ACCUMULATION_3__NBIA3
TMEM66	AMPL32046482	1038.13	1042.74	453.545	404.209	2292.75	2463.5	1928.72	2021.96	619.608	844.435	871.659	611.635	689.915	572.925	521.629	0	transmembrane_protein_66	28789	51669	200847_s_at	,
FAU	AMPL11565360	2908.53	2952.26	797.694	750.24	2206.36	2533.35	1910.52	2577.17	747.697	1113.57	1018.19	613.567	681.976	688.633	610.049	0	Finkel-Biskis-Reilly_murine_sarcoma_virus__FBR-MuSV__ubiquitously_expressed	3597	2197	200019_s_at	,
RPS27A	AMPL3088752	1198.76	1436.09	261.356	388.455	2318.6	1623.43	1848.4	535.569	305.424	259.713	186.63	526.139	529.584	495.873	460.221	0	ribosomal_protein_S27a	10417	6233	200017_at,242214_at,244624_at	,
HIST2H2BE	AMPL11492326	1512.62	1948.36	768.886	603.412	1692.06	2638.91	1818.94	2163.53	473.201	358.296	274.855	1642.18	1279.52	1606.07	1298.28	0	histone_cluster_2__H2be	4760	8349	202708_s_at	,
RPS21	AMPL888097	1723.14	1710.68	262.524	355.566	1804.3	1667.38	1805.68	2123.38	401.657	367.82	330.587	514.305	510.941	523.82	453.51	0	ribosomal_protein_S21	10409	6227	200834_s_at,214097_at	,
RPS3A	AMPL931122	1661.56	2253.8	1831.05	5694.44	2472.21	2539.85	1803.02	498.157	255.117	197.559	101.49	519.618	483.878	464.138	411.397	0	ribosomal_protein_S3A	10421	6189.89	200099_s_at,201257_x_at,212391_x_at	,
SH3BGRL3	AMPL14612793	852.917	1184.7	1703.88	3221.03	1747.07	1765.2	1790.86	1162.12	1371.15	1411.48	1050.78	2704.12	3182.68	2487.72	3269.7	0	SH3_domain_binding_glutamic_acid-rich_protein_like_3	15568	83442	221269_s_at,227818_at	,
HIST1H2BD	AMPL36695681	680.114	1202.41	153.258	191.74	1727.55	2023.83	1785.46	2044.58	207.996	112.33	128.327	1159.51	742.596	1342.92	870.108	0	histone_cluster_1__H2bd	4747	3017	209911_x_at,222067_x_at	,
CCL5	AMPL8285121	3.222	1.497	7.137	4.768	282.601	142.017	1778.41	1157.39	0.265	0.687	0	0.242	0	0.653	1.678	0	chemokine__C-C_motif__ligand_5	10632	6352	1405_i_at,1555759_a_at,204655_at	,
ZFP36	AMPL8943364	2683.22	3204.24	3656.26	6382.77	1184.42	1408.02	1665.07	3305.01	15395	10606.6	11923	289.093	138.44	121.715	53.354	0	ZFP36_ring_finger_protein	12862	7538	201531_at	,
UBE2D3	AMPL22141144	1386.36	1026.69	630.162	634.159	1467.8	1414.4	1633.69	2546.59	1352.17	2284.69	2197.09	869.331	941.777	878.127	921.952	0	ubiquitin-conjugating_enzyme_E2D_3	12476	7323	200667_at,200668_s_at,200669_s_at,223966_at,229355_at,240383_at	,
RPS26	AMPL100666	871.056	868.607	257.074	286.056	1626.07	1207.82	1555.2	1226.13	284.452	260.989	320.716	788.424	547.626	487.907	467.268	0	ribosomal_protein_S26	10414	100996747,101929876,6231	217753_s_at	DIAMOND-BLACKFAN_ANEMIA_10__DBA10
CD3E	AMPL2569357	0.239	0.166	0.26	0.069	1311.08	1687.75	1467.92	2349.34	0.398	1.178	0.206	0.121	0.722	0.131	0	0	CD3e_molecule__epsilon__CD3-TCR_complex	1674	916	205456_at	CD3_ANTIGEN__EPSILON_SUBUNIT__CD3E
EEF1D	AMPL4544913	1201.98	1546.19	546.331	378.713	1509.39	1792.82	1450.18	2779.64	333.564	380.585	373.054	367.706	387.897	346.863	373.814	0	eukaryotic_translation_elongation_factor_1_delta__guanine_nucleotide_exchange_protein	3211	1936	203113_s_at,214394_x_at	,
RPS9	AMPL1458596	624.382	1123.33	545.552	874.059	2054.3	1595.08	1446.43	594.731	440.681	260.695	151.463	650.64	546.543	612.756	557.03	0	,ribosomal_protein_S9	10442	6203	1557981_at,214317_x_at,217747_s_at	,
EEF1B2	AMPL3558911	1051.02	1488.32	207.502	213.782	1830.92	1861.93	1441.85	1542.57	288.168	296.731	194.239	475.542	426.386	443.765	357.875	0	eukaryotic_translation_elongation_factor_1_beta_2	3208	1933.62	200705_s_at	,
MYH9	AMPL9912857	1425.39	1161.66	3572.04	2313.94	1568.06	1358.55	1440.3	1666.99	837.161	931.235	525.34	1045.64	813.681	929.321	907.356	1	myosin__heavy_chain_9__non-muscle	7579	4627	211926_s_at	DEAFNESS__AUTOSOMAL_DOMINANT_17__DFNA17,EPSTEIN_SYNDROME,FECHTNER_SYNDROME__FTNS,MACROTHROMBOCYTOPENIA_AND_PROGRESSIVE_SENSORINEURAL_DEAFNESS,MAY-HEGGLIN_ANOMALY__MHA,SEBASTIAN_SYNDROME__SBS
GAPDH	AMPL9964196	833.345	958.004	2030.25	1688.07	1614.64	1816.27	1430.78	4390.82	1321.78	2146.83	1492.94	3972.91	3660.18	5266.15	4616.64	0	glyceraldehyde-3-phosphate_dehydrogenase	4141	2597	212581_x_at,213453_x_at,217398_x_at,AFFX-HUMGAPDH_M33197_3_at,AFFX-HUMGAPDH_M33197_5_at,AFFX-HUMGAPDH_M33197_M_at	,
NKG7	AMPL29559789	1.313	1.913	13.237	13.335	84.182	31.668	1422.64	1128.81	0.398	0.491	1.851	2.898	5.653	3.657	5.705	0	natural_killer_cell_group_7_sequence	7830	4818	213915_at	,
PCBP2	AMPL27758970	1493.89	1674.59	717.886	506.194	1322.28	1628.47	1421.27	1337.37	754.201	663.667	679.271	1116.52	874.06	1254.64	985.206	0	poly_rC__binding_protein_2	8648	5094	204031_s_at,213263_s_at,213264_at,213517_at,229467_at	,
RUNX3	AMPL28547499	430.695	369.979	456.66	175.019	1082.16	641.96	1414.22	3005.47	296.929	357.903	552.692	167.853	179.335	177.088	156.875	0	runt-related_transcription_factor_3	10473	864	204197_s_at,204198_s_at,234928_x_at	,
DDX5	AMPL30017817	1527.66	1653.14	570.597	1143.12	1462.03	2297.92	1410.47	504.745	1629.86	1260.86	900.554	1065.92	1253.42	951.783	1016.92	1	DEAD__Asp-Glu-Ala-Asp__box_helicase_5	2746	100616387,100616408,1655	200033_at,225886_at	,
RPS13	AMPL1384428	764.367	1492.89	210.616	321.916	1492.31	1280.24	1408.46	394.002	404.975	371.159	199.689	431.345	429.152	416.471	412.068	0	ribosomal_protein_S13	10386	100508408,6207,85388	200018_at	,
CDC42SE2	AMPL1514353	492.274	518.337	71.373	76.282	1217.69	896.657	1377.45	791.359	179.325	213.956	192.183	238.133	200.022	190.278	177.344	0	CDC42_small_effector_2	18547	56990	1552612_at,1552613_s_at,224709_s_at	,
LAPTM5	AMPL13212036	1874.22	3235.84	432.782	378.367	1397.37	1165.1	1376.53	1383.6	1848.2	1756.92	2028.97	4372.74	4144.9	3547.12	3799.38	0	lysosomal_protein_transmembrane_5	29612	7805	201720_s_at,201721_s_at	,
UBA52	AMPL7922207	1065.82	1294.47	442.774	371.32	1542.22	1504.62	1354.21	1657.91	487.536	486.139	451.922	768.016	595.617	780.05	671.624	0	ubiquitin_A-52_residue_ribosomal_protein_fusion_product_1	12458	7311	221700_s_at	,
2024-09-09	AMPL5979195	1441.02	757.838	1579.43	566.86	1284.35	1575.19	1305.18	3649.42	806.499	717.966	844.41	665.855	750.535	661.73	749.81	0	septin_9	7323	10801	207425_s_at,208657_s_at,41220_at	AMYOTROPHY__HEREDITARY_NEURALGIC__HNA
FXYD5	AMPL24580517	984.07	902.287	1053.47	379.127	1479.11	1609.56	1285.23	2567.85	963.79	727.589	1244.51	1322.41	1706.5	1246.54	1204.49	0	FXYD_domain_containing_ion_transport_regulator_5	4029	53827	218084_x_at,224252_s_at	,
HSPA8	AMPL12813037	350.26	350.187	171.685	93.417	1210.48	1233.22	1270.05	2235.12	3412.89	3785.03	8349.4	1143.93	1170.55	1503.55	1279.16	0	heat_shock_70kDa_protein_8	5241	3312,85389,85390	208687_x_at,210338_s_at,221891_x_at,224187_x_at	,
SRGN	AMPL7471702	78.167	45.322	1125.49	1350.27	1116.65	690.199	1257.7	897.13	5849.91	7939.36	8529.45	3981.73	3935.86	4557.41	3641.84	0	serglycin	9361	5552	201858_s_at,201859_at	,
RPL37A	AMPL4716549	1223.94	1397.84	427.332	689.297	1656.46	1230.28	1251.84	626.301	497.226	440.088	336.14	771.518	681.976	738.651	696.12	0	ribosomal_protein_L37a	10348	6168	201429_s_at,213459_at	,
HLA-A	AMPL8903841	801.84	1469.77	521.155	1754.27	1086.6	2498.12	1218.27	6861.59	344.05	326.482	252.542	231.129	328.72	166.902	201.336	0	major_histocompatibility_complex__class_I__A	4931	3105	213932_x_at,215313_x_at	SEVERE_CUTANEOUS_ADVERSE_REACTION__SUSCEPTIBILITY_TO
UBB	AMPL33888504	607.794	875.176	462.11	1282.9	1000.53	895.92	1208.3	463.356	5546.34	3069.33	5279.01	2779.95	2842.65	2846.08	2832.13	0	ubiquitin_B	12463	7314	200633_at	,
FLNA	AMPL3013971	369.951	533.638	272.127	189.322	995.316	774.525	1206.83	1215.94	605.14	1321.54	283.287	241.031	186.792	245.39	266.771	0	filamin_A__alpha	3754	2316	200859_x_at,213746_s_at,214752_x_at	CARDIAC_VALVULAR_DYSPLASIA__X-LINKED__CVD1,FG_SYNDROME_2__FGS2,FRONTOMETAPHYSEAL_DYSPLASIA__FMD,HETEROTOPIA__PERIVENTRICULAR__EHLERS-DANLOS_VARIANT,HETEROTOPIA__PERIVENTRICULAR__X-LINKED_DOMINANT,INTESTINAL_PSEUDOOBSTRUCTION__NEURONAL__CHRONIC_IDIOPATHIC__X-LINKED,MELNICK-NEEDLES_SYNDROME__MNS,OTOPALATODIGITAL_SYNDROME__TYPE_I__OPD1,OTOPALATODIGITAL_SYNDROME__TYPE_II__OPD2,TERMINAL_OSSEOUS_DYSPLA…
CCNI	AMPL12703702	269.11	676.091	54.763	48.643	1022.71	675.224	1199.7	438.125	859.991	605.048	623.128	1160.6	920.728	1058.74	933.529	0	cyclin_I	1595	10983	208655_at,208656_s_at	,
MSN	AMPL11402935	1360.59	950.769	5048.82	2773.63	796.674	947.351	1187.71	936.033	955.295	1272.45	950.219	2051.79	1882.11	1676.59	1999.94	1	moesin	7373	4478	200600_at,233749_at	,
CXCR4	AMPL6993127	662.451	876.424	8.695	4.284	901.264	483.372	1184.6	175.871	43.404	10.31	5.655	0	0	0.261	0	0	chemokine__C-X-C_motif__receptor_4	2561	7852	209201_x_at,211919_s_at,217028_at	WHIM_SYNDROME
PTPRC	AMPL6925443	2169.59	1574.88	62.16	30.678	276.612	470.729	1151.12	1198.78	182.909	117.043	380.869	67.503	44.743	93.376	51.844	1	protein_tyrosine_phosphatase__receptor_type__C	9666	5788	1552480_s_at,1569830_at,207238_s_at,212587_s_at,212588_at	MULTIPLE_SCLEROSIS__SUSCEPTIBILITY_TO__MS,SEVERE_COMBINED_IMMUNODEFICIENCY__AUTOSOMAL_RECESSIVE__T_CELL-NEGATIVE_
YPEL5	AMPL32755254	2102.16	1544.95	253.57	132.18	1089.37	997.431	1122.94	2406.76	387.72	690.179	480.508	287.281	332.689	285.483	282.039	0	yippee-like_5__Drosophila	18329	51646	217783_s_at,222408_s_at	,
HIST1H1D	AMPL30000091	662.809	1002.83	247.082	437.928	1163.24	1369.11	1103.28	1236.94	73.801	18.46	32.185	671.772	475.7	728.595	461.228	0	histone_cluster_1__H1d	4717	3007	214537_at	,
EZR	AMPL8232276	4641.69	2511.35	269.532	318.6	962.265	606.486	1069.43	424.701	891.715	1605.41	1069.81	303.825	320.06	321.266	355.359	1	ezrin	12691	7430	208621_s_at,208622_s_at,208623_s_at,217234_s_at	,
DUSP1	AMPL30004924	2226.39	3450.06	461.461	550.623	942.412	1816.63	1066.41	1764.31	11964	2666.45	4799.32	26.084	17.561	14.888	13.926	0	dual_specificity_phosphatase_1	3064	1843	201041_s_at,201044_x_at	,
EIF5A	AMPL1250288	992.185	1216.8	325.203	478.901	1085.71	1244.15	1059.91	1331.78	407.895	551.239	336.14	540.026	599.225	605.704	631.86	0	eukaryotic_translation_initiation_factor_5A	3300	1984	201122_x_at,201123_s_at,213753_x_at	,
CD52	AMPL11713368	1670.99	2833.43	663.383	194.297	1201.83	1571.02	1047.11	914.78	28.538	19.933	8.74	832.742	696.77	953.742	776.151	0	CD52_molecule	1804	1043	204661_at,34210_at	,
RBM3	AMPL13670961	1329.68	1195.43	809.504	1020.47	974.132	1008.23	1029.54	1184.99	585.893	580.206	729.039	332.928	285.781	372.982	400.491	0	RNA_binding_motif__RNP1__RRM__protein_3	9900	5935	208319_s_at	,
RPL36AL	AMPL2985594	265.41	370.478	90.449	126.929	1225.35	820.554	1025.24	248.581	646.951	674.566	341.075	578.186	836.413	648.67	672.295	0	ribosomal_protein_L36a-like	10346	6166	207585_s_at	,
KLF2	AMPL31568498	2440.49	1829.69	138.335	109.447	951.95	742.365	1014.45	1470.73	2008.28	820.477	2017.56	3.019	10.103	7.575	8.389	0	Kruppel-like_factor_2	6347	10365	219371_s_at,226646_at	,
CDC42	AMPL7914206	733.339	1098.21	342.592	459.071	1103.68	1275.08	1010.51	296.309	528.021	558.997	396.396	686.867	604.517	768.035	667.43	0	cell_division_cycle_42	1736	998	208727_s_at,208728_s_at,210232_at,214230_at	,
AES	AMPL22022435	626.888	892.723	194.525	106.684	1148.93	1249.06	1003.93	508.1	156.76	145.223	79.588	297.425	298.41	256.36	259.053	0	amino-terminal_enhancer_of_split	307	166	217729_s_at	,
PIK3R1	AMPL17561462	69.097	75.01	29.458	13.888	971.692	389.104	994.046	213.283	166.583	118.712	134.703	147.082	184.506	137.648	148.821	1	phosphoinositide-3-kinase__regulatory_subunit_1__alpha	8979	5295	212239_at,212240_s_at,212249_at	AGAMMAGLOBULINEMIA_7__AUTOSOMAL_RECESSIVE__AGM7
HSPA5	AMPL29249529	267.32	259.459	68.129	78.907	916.237	671.173	988.649	1204.5	968.171	2784.87	1464.76	327.977	555.925	392.702	501.16	0	heat_shock_70kDa_protein_5__glucose-regulated_protein__78kDa	5238	3309	211936_at,230031_at	,
LCP1	AMPL10667374	259.205	334.636	192.319	211.847	824.624	676.083	975.109	435.266	285.779	181.652	220.871	552.827	789.024	674.528	646.625	1	lymphocyte_cytosolic_protein_1__L-plastin	6528	3936	208885_at	,
SLC25A6	AMPL8095550	1120.71	1401	949.265	928.368	1065.52	1273.73	972.822	1034.1	513.685	481.721	312.901	273.877	639.518	409.418	469.449	0	solute_carrier_family_25__mitochondrial_carrier__adenine_nucleotide_translocator__member_6	10992	293	212085_at,212826_s_at	,
TSC22D3	AMPL20688174	8149.43	6115.26	951.861	681.075	677.112	898.007	967.974	2742.35	2856.2	2648.09	2858.88	6.883	6.495	5.485	8.053	0	TSC22_domain_family__member_3	3051	1831	207001_x_at,208763_s_at	,
FYB	AMPL11801062	4.177	1.913	426.683	190.566	1067.96	1286.74	959.832	1135.52	2.124	1.08	0.103	34.295	25.138	48.19	87.749	0	FYN_binding_protein	4036	2533	205285_s_at,211794_at,211795_s_at,227266_s_at	,
DAZAP2	AMPL1492584	347.874	549.522	113.678	110.691	1102.57	791.095	946.933	218.379	1102.76	806.73	616.136	1208.78	1201.34	997.753	1286.2	0	DAZ_associated_protein_2	2684	9802	200794_x_at,212595_s_at,214334_x_at,235704_at	,
TGFB1	AMPL4304112	551.824	524.241	826.374	759.637	972.358	695.231	944.554	852.883	296.53	591.497	451.305	349.954	329.441	275.166	309.051	0	transforming_growth_factor__beta_1	11766	7040	203084_at,203085_s_at,219766_at	CAMURATI-ENGELMANN_DISEASE__CAEND
PPP1CB	AMPL20738153	711.977	480.831	1354.54	1139.8	1141.61	814.172	942.633	1190.08	727.787	1300.63	992.686	421.443	423.018	488.429	572.634	0	protein_phosphatase_1__catalytic_subunit__beta_isozyme	9282	5500	201407_s_at,201408_at,201409_s_at	,
SRSF5	AMPL12463014	824.275	913.929	556.453	937.972	964.372	1179.95	940.712	387.414	669.118	385.2	344.468	577.34	615.944	594.865	558.708	0	serine_arginine-rich_splicing_factor_5	10787	6430	203380_x_at,210077_s_at,212266_s_at	,
TAGLN2	AMPL7723591	942.66	1092.81	857.908	622.758	1112.11	717.939	936.778	551.478	1996.74	3065.2	2732.51	1289.69	1349.64	1334.17	1289.39	0	transgelin_2	11554	8407	200916_at,210978_s_at	,
LSP1	AMPL2937522	1208.79	1200.17	4811.86	5211.05	807.544	917.401	921.409	1459.17	11.813	12.47	2.262	0.242	0.601	0.784	0.168	0	lymphocyte-specific_protein_1	6707	4046	203523_at	,
CALM1	AMPL13719474	735.726	457.962	275.89	261.734	759.076	878.368	919.397	970.959	327.458	486.729	471.253	363.479	387.295	416.862	375.492	0	calmodulin_1__phosphorylase_kinase__delta	1442	801,805,808	200653_s_at,200655_s_at,209563_x_at,211984_at,211985_s_at,213688_at,244869_at	VENTRICULAR_TACHYCARDIA__CATECHOLAMINERGIC_POLYMORPHIC__4__CPVT4
RPS5	AMPL1877505	1045.29	1006.32	87.335	51.269	1081.83	1021.73	915.188	1873.81	231.756	406.114	291.307	291.749	327.397	278.3	256.536	0	ribosomal_protein_S5	10426	6193	200024_at	,
BTG1	AMPL8948727	626.53	1382.2	55.022	89.133	1196.62	1096.24	914.914	244.48	651.199	413.086	158.353	369.517	373.463	219.532	218.45	1	B-cell_translocation_gene_1__anti-proliferative	1130	694	200920_s_at,200921_s_at	,
VIM	AMPL7001318	155.857	222.121	789.908	2043.85	1518.26	1079.3	911.895	183.577	6914.97	6418	2854.26	8727.61	9519.64	9059.31	7362.2	0	vimentin	12692	7431	201426_s_at	CATARACT_30__CTRCT30
PCBP1	AMPL28967966	362.075	599.085	170.388	99.705	883.518	761.514	896.983	417.12	800.128	943.411	1017.47	1040.08	998.067	1018.78	961.884	0	poly_rC__binding_protein_1	8647	5093	208620_at	,
PDCD4	AMPL26579704	1332.06	922.578	530.239	531.621	922.891	954.224	889.025	667.565	884.813	713.057	810.992	699.426	649.501	497.179	536.058	0	programmed_cell_death_4__neoplastic_transformation_inhibitor	8763	1.00616e+08	202730_s_at,202731_at,212593_s_at,212594_at	,
SRP14	AMPL9963629	1035.98	826.195	209.708	128.725	960.823	869.039	880.242	944.609	758.316	779.532	704.875	783.231	1100.3	904.769	702.16	0	signal_recognition_particle_14kDa__homologous_Alu_RNA_binding_protein	11299	6727	200007_at	,
CD69	AMPL10003152	632.378	1447.15	1.427	0.967	1044.23	1128.52	879.602	773.212	2142.61	340.916	618.912	548.842	198.579	391.135	172.646	0	CD69_molecule	1694	969	209795_at	,
CD8B	AMPL16544488	0	0	0.389	0.553	8.873	0.736	875.485	1478.81	0.398	0.295	0	0	0	0	0	0	CD8b_molecule	1707	1.00997e+08	207979_s_at,215332_s_at	,
SNORA49	AMPL19894928	763.89	469.854	1737.1	3696.61	761.405	537.38	872.375	166.55	125.568	75.017	57.583	77.285	54.967	50.932	60.569	0	small_nucleolar_RNA__H_ACA_box_49	32642	677829	,	,
FOS	AMPL29366622	973.091	887.151	2435.65	2886.33	798.005	1462.51	861.305	715.417	6394.92	3043.4	2026.09	158.433	60.019	140.26	50.67	0	FBJ_murine_osteosarcoma_viral_oncogene_homolog	3796	2353	209189_at	,
HNRNPA2B1	AMPL14830262	628.44	674.594	1098.63	2392.5	1020.38	851.118	858.195	127.647	1620.83	897.654	450.38	1641.57	1675.95	1600.45	1619.25	1	heterogeneous_nuclear_ribonucleoprotein_A2_B1	5033	3181	205292_s_at,225107_at,225932_s_at,244131_at	,
ARPC2	AMPL34526283	1023.57	912.515	867.511	598.575	708.722	695.722	857.921	622.199	447.849	608.779	470.122	808.59	810.674	889.75	808.365	0	actin_related_protein_2_3_complex__subunit_2__34kDa	705	10109	207988_s_at,208679_s_at,213513_x_at	,
ARF1	AMPL2170137	879.291	790.436	873.48	965.68	834.384	804.72	843.649	978.044	569.567	758.126	545.083	645.447	653.23	620.592	631.357	0	ADP-ribosylation_factor_1	652	1.00501e+08	200065_s_at,208750_s_at,244504_x_at	,
ITM2B	AMPL37390687	325.557	322.162	171.036	111.52	806.324	814.663	840.813	1069.15	944.676	742.514	1247.08	1559.94	1428.54	1013.16	1179.83	0	integral_membrane_protein_2B	6174	9445	217731_s_at,217732_s_at	CEREBRAL_AMYLOID_ANGIOPATHY__ITM2B-RELATED__1,CEREBRAL_AMYLOID_ANGIOPATHY__ITM2B-RELATED__2
EIF3E	AMPL7551808	531.536	635.675	229.303	300.566	793.569	855.905	828.28	850.521	294.938	282.886	264.058	372.536	383.326	345.818	374.486	0	eukaryotic_translation_initiation_factor_3__subunit_E	3277	3646	208697_s_at	,
EVL	AMPL31016248	317.561	335.551	38.152	40.352	910.358	802.756	815.015	447.571	1.726	0.687	1.748	56.031	47.029	38.265	70.971	0	Enah_Vasp-like	20234	51466	217838_s_at,227232_at	,
H3F3A	AMPL7510949	890.15	996.091	480.927	528.996	756.525	622.566	810.167	604.674	737.742	1024.03	835.053	1416.6	1527.05	1334.69	1409.19	1	H3_histone__family_3A	4764	3020.3	200080_s_at,208755_x_at,211940_x_at,213828_x_at	,
RPL7A	AMPL6599780	1140.64	1180.04	359.851	369.869	920.34	960.853	808.154	1224.26	240.914	263.935	225.704	414.68	367.209	385.911	336.064	0	ribosomal_protein_L7a	10364	26814,26815,26820,6130	217740_x_at,224930_x_at,234873_x_at	,
SUN2	AMPL26042314	269.945	295.883	140.151	103.298	723.14	717.939	807.148	1235.45	77.385	87.782	59.742	113.15	94.659	101.865	101.171	0	Sad1_and_UNC84_domain_containing_2	14210	25777	212144_at	,
SET	AMPL8652865	1019.51	1139.21	541.399	856.44	704.618	992.275	806.599	525.874	465.635	442.445	287.4	722.611	733.696	824.061	840.579	1	SET_nuclear_oncogene	10760	6418.65	200630_x_at,200631_s_at,210231_x_at,213047_x_at,215780_s_at,40189_at	,
RPS18	AMPL35857344	891.702	1174.64	215.158	241.973	1108.45	1441.4	806.325	631.397	264.143	226.525	182.414	334.256	291.073	324.009	227.846	0	ribosomal_protein_S18	10401	6222	201049_s_at	,
DDX6	AMPL29513825	1047.44	848.898	161.174	151.388	663.137	986.997	804.312	682.605	201.094	305.175	217.992	174.856	181.259	164.682	162.076	1	DEAD__Asp-Glu-Ala-Asp__box_helicase_6	2747	1656	204909_at,225549_at	,
DNAJB1	AMPL29294272	58.596	63.534	68.648	59.975	808.32	540.572	800.561	531.964	8055.17	2243.84	9202.04	84.409	100.913	82.275	105.03	0	DnaJ__Hsp40__homolog__subfamily_B__member_1	5270	3337	200664_s_at,200666_s_at,231556_at	,
TMEM123	AMPL15876232	718.302	481.913	74.877	48.712	840.263	782.381	791.321	857.854	128.62	155.14	141.592	114.84	104.642	106.958	105.869	0	transmembrane_protein_123	30138	114908	211967_at	,
CD48	AMPL8255609	341.549	349.106	170.777	229.397	833.83	844.613	785.101	635.125	39.953	15.121	36.709	29.586	48.111	116.23	135.063	0	CD48_molecule	1683	962	204118_at,237759_at	,
LTB	AMPL9596696	1086.94	1239.5	16.611	20.314	1402.91	1944.41	784.277	2219.46	2.787	1.571	2.571	1.449	2.526	0.914	1.007	0	lymphotoxin_beta__TNF_superfamily__member_3	6711	4050	207339_s_at	,
CD8A	AMPL17040642	0.119	0	0	0	9.76	0.491	781.075	331.98	0.133	0.196	0	0	0	0	0	0	CD8a_molecule	1706	925	205758_at	CD8_DEFICIENCY__FAMILIAL
DUSP2	AMPL28066157	104.66	76.258	65.274	153.669	461.39	247.21	780.893	1128.68	350.686	49.39	101.798	2.415	0.361	0.653	1.342	0	dual_specificity_phosphatase_2	3068	1844	204794_at	,
SLC2A3	AMPL12187944	793.247	555.01	186.349	218.687	634.301	595.684	772.385	969.343	1942.18	1790.79	3446.64	331.358	332.689	336.415	230.195	0	solute_carrier_family_2__facilitated_glucose_transporter__member_3	11007	6515	202497_x_at,202498_s_at,202499_s_at,216236_s_at,222088_s_at,236571_at	,
RPL6	AMPL6491966	254.789	471.351	91.747	144.686	1030.7	732.914	761.132	104.901	186.228	119.301	52.133	457.791	418.327	458.653	497.133	0	ribosomal_protein_L6	10362	6128	200034_s_at	,
GNAI2	AMPL11061138	766.515	629.438	1699.2	1168.89	624.208	710.574	752.99	1357.5	499.35	483.979	620.352	931.038	885.607	839.863	891.584	0	guanine_nucleotide_binding_protein__G_protein__alpha_inhibiting_activity_polypeptide_2	4385	2771	201040_at	,
HIST1H4E	AMPL8219886	1052.45	894.386	229.173	339.121	725.58	982.947	737.621	1763.56	221.27	136.975	144.677	853.029	553.519	897.325	613.069	0	histone_cluster_1__H4e	4790	121504,554313,8294,8359,8360,8361,8362,8363,8364,8365,8366,8367,8368,8370	206951_at	,
TPM3	AMPL36371158	434.394	453.971	654.688	950.548	750.314	555.915	736.158	319.179	229.765	248.421	154.342	631.319	614.019	647.756	601.492	1	tropomyosin_3	12012	7170	214365_at,222976_s_at,224164_at,238065_at	MYOPATHY__CONGENITAL__WITH_FIBER-TYPE_DISPROPORTION__CFTD,NEMALINE_MYOPATHY_1__NEM1,THYROID_CARCINOMA__PAPILLARY
HNRNPU	AMPL27572206	666.628	707.775	291.463	507.921	711.273	827.796	727.558	144.302	931.668	791.707	640.814	732.513	772.305	719.453	760.045	0	heterogeneous_nuclear_ribonucleoprotein_U__scaffold_attachment_factor_A	5048	3192	200593_s_at,200594_x_at,216855_s_at,225805_at,235603_at,236723_at	,
CYTIP	AMPL30159642	1425.03	825.447	796.267	939.078	672.343	940.722	726.735	469.695	0.929	1.964	0	0.121	0.12	3.134	1.174	0	cytohesin_1_interacting_protein	9506	9595	209606_at	,
COX4I1	AMPL9113733	1644.49	1159.33	2217.38	3628.41	789.909	1303.56	726.186	2199.07	282.991	361.242	307.759	506.939	476.421	609.361	513.743	0	cytochrome_c_oxidase_subunit_IV_isoform_1	2265	1327	200086_s_at,202698_x_at,213758_at	,
GNLY	AMPL26850595	0.716	0.832	6.099	2.487	109.358	49.957	721.521	204.582	1.327	2.357	0	0	0	0	0.168	0	granulysin	4414	10578	205495_s_at,37145_at	,
IFITM2	AMPL29045834	153.589	231.767	206.723	286.747	340.83	474.78	716.489	1348.55	752.476	735.15	537.576	952.895	1097.78	1135.92	1909.84	0	interferon_induced_transmembrane_protein_2	5413	10581	201315_x_at,214022_s_at	,
CIRBP	AMPL11874667	523.779	760.665	566.704	960.912	729.795	811.839	715.025	200.978	341.395	211.305	154.034	358.77	343.273	281.826	308.045	0	cold_inducible_RNA_binding_protein	1982	1153	200810_s_at,200811_at,225191_at,228519_x_at,230142_s_at	,
ANKRD12	AMPL24771265	193.568	264.782	72.152	60.113	765.73	472.571	711.915	118.698	146.009	136.681	74.858	251.175	225.762	176.305	176.001	0	ankyrin_repeat_domain_12	29135	23253	212286_at,212289_at	,
RHOA	AMPL7739685	658.871	743.784	835.457	1198.26	670.901	629.194	710.36	333.845	611.511	603.477	429.917	844.334	967.637	894.974	911.55	0	ras_homolog_family_member_A	667	387	1555814_a_at,200059_s_at	,
RAC2	AMPL10949780	484.875	530.062	376.851	342.092	544.795	557.511	707.707	1270.75	1200.59	874.58	1204.71	2684.55	2999.13	2132.63	2663.18	0	ras-related_C3_botulinum_toxin_substrate_2__rho_family__small_GTP_binding_protein_Rac2	9802	5880	207419_s_at,213603_s_at	NEUTROPHIL_IMMUNODEFICIENCY_SYNDROME
IRF2BP2	AMPL3323095	500.866	662.12	516.873	524.85	982.783	925.134	706.06	472.926	847.78	309.79	382.103	595.937	673.437	526.432	582.365	0	interferon_regulatory_factor_2_binding_protein_2	21729	359948	224569_s_at,224570_s_at,224571_at,224572_s_at	,
RBM39	AMPL21630088	461.365	512.682	107.839	113.179	633.524	579.605	703.499	219.995	533.33	449.613	349.198	422.288	368.532	342.684	336.399	0	RNA_binding_motif_protein_39	15923	9584	207941_s_at,208720_s_at,226404_at,227223_at	,
SELL	AMPL4609791	551.227	434.345	81.106	130.038	635.299	650.92	702.126	278.908	6.504	1.276	3.496	44.076	42.819	19.067	26.677	0	selectin_L	10720	6402	204563_at	,
SRSF3	AMPL10459408	370.548	393.597	144.044	149.592	689.423	851.241	695.54	292.083	877.778	620.365	677.523	340.052	294.32	391.135	321.803	0	serine_arginine-rich_splicing_factor_3	10785	6428	202899_s_at,208672_s_at,208673_s_at,235324_at	,
CALR	AMPL29403089	459.694	596.59	274.074	226.772	540.026	539.835	690.051	371.256	963.79	1259.78	750.119	946.857	1237.18	989.395	1395.09	1	calreticulin	1455	811	200935_at,212953_x_at,214315_x_at	,
EMP3	AMPL8310762	1256.28	980.54	1539.98	1268.8	721.477	654.971	673.492	1067.16	1211.08	1929.63	2043.06	709.932	866.844	817.008	912.892	0	epithelial_membrane_protein_3	3335	2014	203729_at	,
HNRPDL	AMPL14936335	584.881	614.719	175.449	145.446	567.421	606.854	672.669	319.551	269.452	268.746	273.827	386.182	330.043	403.28	366.935	0	,	,	,	,	,
EIF3F	AMPL10237426	363.268	721.912	116.663	126.514	806.989	899.971	668.003	357.957	231.756	239.78	148.995	379.057	373.343	392.18	376.834	0	eukaryotic_translation_initiation_factor_3__subunit_F	3275	8665	200023_s_at,200865_at,230479_at	,
HSP90AB1	AMPL13124239	855.781	808.648	342.462	251.162	616.333	753.29	668.003	1811.91	2349.81	2499.72	4641.48	432.069	479.308	390.874	430.189	0	heat_shock_protein_90kDa_alpha__cytosolic__class_B_member_1	5258	3326	1557910_at,200064_at,214359_s_at	,
CORO1A	AMPL12128940	433.678	571.809	830.786	761.088	698.629	728.618	662.789	2995.41	3.849	4.419	3.496	57.118	53.764	62.947	93.957	0	coronin__actin_binding_protein__1A	2252	11151	209083_at	,
2024-09-07	AMPL719449	966.408	636.507	1058.53	709.542	477.361	536.644	661.417	351.121	221.27	216.509	214.804	356.355	375.147	394.008	366.768	0	septin_7	1717	989	213151_s_at,217721_at	,
PER1	AMPL10834028	799.095	454.886	117.182	64.397	676.447	637.05	655.379	818.206	2028.19	1196.74	2104.14	26.446	22.973	25.989	17.952	1	period_circadian_clock_1	8845	1.02466e+08	202861_at,242832_at,36829_at	,
KLRK1	AMPL12281234	34.012	18.96	0.26	0	4.547	0.368	641.474	423.583	1.062	0.786	0.308	28.982	14.554	3.265	6.208	0	killer_cell_lectin-like_receptor_subfamily_K__member_1	18788	1.00528e+08	1555691_a_at,205821_at	,
PPDPF	AMPL34953501	597.65	733.887	115.755	133.285	606.351	664.545	636.534	752.456	761.104	508.232	827.753	660.3	710.482	498.093	651.826	0	pancreatic_progenitor_cell_differentiation_and_proliferation_factor	16142	79144	218010_x_at,227994_x_at,233571_x_at	,
PFDN5	AMPL9052039	885.854	829.189	810.542	632.708	659.81	684.675	634.521	1092.52	242.905	275.522	315.986	341.139	355.061	335.109	306.031	0	prefoldin_subunit_5	8869	5204	207132_x_at,210908_s_at	,
EIF4H	AMPL34767512	825.707	696.133	380.096	270.233	682.103	713.643	633.606	1411.69	536.781	873.303	742.921	582.533	552.317	516.899	542.434	0	eukaryotic_translation_initiation_factor_4H	12741	7458	206621_s_at	,
CTSW	AMPL7594636	1.313	3.659	0.26	0.345	103.591	156.378	626.836	1152.8	32.255	12.47	12.442	293.682	176.809	175.129	184.39	0	cathepsin_W	2546	1521	214450_at	,
RPL39	AMPL3338790	128.29	290.811	35.038	144.341	1238.1	506.326	618.603	61.897	88.136	39.374	16.555	259.266	239.113	270.334	207.712	0	ribosomal_protein_L39	10350	6170	208695_s_at	,
CCDC91	AMPL32290507	80.435	166.154	12.717	3.178	495.551	215.664	615.95	140.2	52.165	44.971	44.627	77.888	60.5	74.962	70.3	0	coiled-coil_domain_containing_91	24855	55297	218545_at	,
IL7R	AMPL7334339	0.119	0.083	0	0	761.516	604.89	613.663	389.776	7.831	11.194	0.514	0.242	0.722	0.131	0	1	interleukin_7_receptor	6024	3575	205798_at,226218_at	MULTIPLE_SCLEROSIS__SUSCEPTIBILITY_TO__3__MS3,SEVERE_COMBINED_IMMUNODEFICIENCY__AUTOSOMAL_RECESSIVE__T_CELL-NEGATIVE_
CDV3	AMPL31767665	440.123	420.208	218.792	172.877	527.16	558.615	607.259	501.637	164.061	255.785	172.029	211.446	202.789	210.782	208.551	0	CDV3_homolog__mouse	26928	55573	212010_s_at,213548_s_at,213554_s_at	,
BIN2	AMPL33882547	125.545	167.734	372.699	264.152	460.836	555.424	606.436	1108.05	91.72	69.028	128.636	267.598	248.855	197.461	219.121	0	bridging_integrator_2	1053	51411	219191_s_at	,
DDX3X	AMPL11634965	1190.05	720.083	1754.36	1243.51	502.649	848.786	605.43	1865.23	1108.87	1222.86	1887.38	510.803	597.421	429.4	345.795	0	DEAD__Asp-Glu-Ala-Asp__box_helicase_3__X-linked	2745	1654	201210_at,201211_s_at,207617_at,212514_x_at,212515_s_at	,
HNRNPL	AMPL10031149	499.196	495.967	134.312	161.131	574.741	517.864	603.325	240.627	411.745	343.469	262.002	593.763	638.556	598.13	592.097	0	heterogeneous_nuclear_ribonucleoprotein_L	5045	3191	202072_at,221860_at,35201_at	,
TMBIM6	AMPL5496789	210.992	184.283	63.717	46.432	609.124	246.719	603.142	90.484	416.125	515.891	262.619	1009.17	998.789	959.489	963.562	0	transmembrane_BAX_inhibitor_motif_containing_6	11723	7009	200803_s_at,200804_at	,
VAMP2	AMPL25430781	488.097	296.632	77.343	70.477	513.629	457.964	601.679	730.581	188.086	164.861	202.054	149.98	164.059	171.342	177.344	0	vesicle-associated_membrane_protein_2__synaptobrevin_2	12643	6844	201556_s_at,201557_at,214792_x_at	,
CD7	AMPL29731993	0.239	0.083	28.939	5.666	405.935	489.878	600.032	2355.43	4.248	11.194	0.514	0	0.12	0.131	0	0	CD7_molecule	1695	924	214049_x_at,214551_s_at	,
BTF3	AMPL5024000	210.753	402.162	88.762	50.785	503.647	473.798	599.849	320.421	128.222	169.869	96.657	308.293	238.992	286.136	230.866	0	basic_transcription_factor_3	1125	689	208517_x_at,211939_x_at,214800_x_at	,
PNISR	AMPL32775551	1510.47	1150.77	183.494	69.787	536.033	962.08	596.464	869.165	331.174	292.214	293.878	375.555	436.128	346.863	325.997	0	PNN-interacting_serine_arginine-rich_protein	21222	25957	212176_at,212177_at,212179_at,225507_at,226412_at	,
CYTH1	AMPL33262156	603.498	373.804	346.485	249.78	614.78	602.926	590.609	504.496	179.193	228.194	170.178	116.531	118.955	96.119	112.748	0	cytohesin_1	9501	9267	202879_s_at,202880_s_at	,
HIST1H4C	AMPL10568964	292.62	421.455	25.824	28.744	568.087	636.436	590.243	273.067	130.081	103.689	61.182	850.252	533.313	1037.45	604.512	0	histone_cluster_1__H4c	4787	121504,554313,8294,8359,8360,8361,8362,8363,8364,8365,8366,8367,8368,8370	205967_at	,
SUMO2	AMPL13766986	569.844	460.041	286.272	227.67	536.477	479.199	577.253	855.369	686.507	625.078	666.521	1284.25	1278.07	1309.49	1382.34	0	small_ubiquitin-like_modifier_2	11125	101929087,6612,6613	208738_x_at,208739_x_at,213881_x_at	,
SF3B1	AMPL12675749	881.677	724.324	150.144	158.229	484.016	777.716	576.979	262.626	343.386	341.8	288.222	345.849	355.181	355.874	302.676	1	splicing_factor_3b__subunit_1__155kDa	10768	23451	201070_x_at,201071_x_at,211185_s_at,214305_s_at,229303_at	,
MLLT6	AMPL26995301	394.296	332.973	188.426	167.28	489.451	556.16	576.521	1667.48	136.983	130.887	150.949	119.791	133.388	104.085	103.017	1	myeloid_lymphoid_or_mixed-lineage_leukemia__trithorax_homolog__Drosophila__translocated_to__6	7138	4302	1555155_at,224784_at,225628_s_at,226727_at	,
JUND	AMPL29692716	1053.76	1138.46	326.111	162.375	780.703	750.958	573.228	730.829	943.482	826.761	986.105	163.264	109.814	100.951	133.05	0	jun_D_proto-oncogene	6206	3727	203751_x_at,203752_s_at,214326_x_at	,
FAM100B	AMPL20804546	1241.6	987.526	382.042	220.277	754.195	824.605	569.569	891.786	124.638	201.584	128.944	294.768	277	315.52	344.956	0	,	,	,	,	,
CD3G	AMPL3788789	0.835	0	0	0	444.199	587.951	567.373	479.141	0.265	0	0	0	0	0.131	0	0	CD3g_molecule__gamma__CD3-TCR_complex	1675	917	206804_at	CD3_ANTIGEN__GAMMA_SUBUNIT__CD3G
IFITM1	AMPL7536970	15.395	26.195	70.854	98.047	515.071	475.271	567.007	713.056	380.419	356.921	87.711	104.697	110.535	191.454	212.242	0	interferon_induced_transmembrane_protein_1	5412	8519	201601_x_at,214022_s_at	,
ITGB2	AMPL1792984	137.001	120.083	1078.9	1024.41	409.151	349.457	565.635	996.19	10.486	7.07	8.226	0.604	1.083	1.437	1.342	0	integrin__beta_2__complement_component_3_receptor_3_and_4_subunit	6155	3689	1555349_a_at,202803_s_at,236988_x_at	LEUKOCYTE_ADHESION_DEFICIENCY__TYPE_I__LAD
IFITM3	AMPL36697442	13.605	24.033	71.503	96.388	501.762	472.202	565.269	716.163	377.101	365.562	88.431	108.923	111.738	196.808	200.33	0	interferon_induced_transmembrane_protein_3	5414	10410	212203_x_at	INFLUENZA__SEVERE__SUSCEPTIBILITY_TO
CD5	AMPL26768006	23.987	23.617	0.649	0.345	908.251	797.724	564.354	702.118	0	0.687	0	0	0.12	0.131	0	0	CD5_molecule	1685	921	206485_at,230489_at	,
SATB1	AMPL1536436	205.263	188.524	28.549	20.176	488.896	669.209	563.531	519.784	74.597	54.79	85.243	87.79	88.044	95.204	73.823	0	SATB_homeobox_1	10541	6304	203408_s_at,241365_at	,
EIF4A1	AMPL6676577	1174.65	652.058	1159.49	835.987	451.075	572.24	562.067	890.294	751.812	1071.35	1317	524.086	450.201	493.783	516.763	0	eukaryotic_translation_initiation_factor_4A1	3282	1973,26781,652965,652966	201530_x_at,211787_s_at,214805_at	,
EIF3H	AMPL9896457	293.097	394.511	111.991	108.135	522.169	525.597	560.878	347.268	153.309	156.711	123.7	282.089	256.312	282.348	244.288	0	eukaryotic_translation_initiation_factor_3__subunit_H	3273	8667	201592_at,230570_at	,
STK17B	AMPL27816254	579.391	555.592	64.366	69.925	486.9	526.088	554.017	369.019	236.667	376.068	287.605	157.709	185.348	193.935	133.218	0	serine_threonine_kinase_17b	11396	9262	205214_at,217503_at,226525_at	,
COX7C	AMPL9492545	375.68	487.817	153.518	175.503	666.576	620.97	552.553	432.532	252.33	240.173	142.929	560.555	608.847	544.585	579.345	0	cytochrome_c_oxidase_subunit_VIIc	2292	1350	201134_x_at,213846_at,217491_x_at	,
EFHD2	AMPL34839679	264.455	299.626	8487.33	10281.2	218.606	211.368	548.802	654.266	225.65	613.099	415.83	792.53	701.1	399.101	486.395	0	EF-hand_domain_family__member_D2	28670	79180	217992_s_at,222483_at	,
ANXA1	AMPL1652091	0.835	0.832	439.011	366.483	584.723	360.504	547.064	204.21	3918.74	5422.85	6674.77	1907.24	1792.62	1937.52	1557.67	0	annexin_A1	533	301	201012_at	,
FOXP1	AMPL18494168	849.933	633.43	22.71	13.266	570.416	548.673	546.881	786.139	251.931	245.181	312.695	317.712	341.469	327.796	311.568	1	forkhead_box_P1	3823	27086	223287_s_at,223936_s_at,223937_at,224837_at,224838_at,229844_at	MENTAL_RETARDATION_WITH_LANGUAGE_IMPAIRMENT_AND_AUTISTIC_FEATURES
ELK4	AMPL8589923	171.968	233.264	23.618	13.612	310.107	286.488	544.777	430.916	188.882	188.721	215.01	213.74	236.948	221.883	233.215	1	ELK4__ETS-domain_protein__SRF_accessory_protein_1	3326	2005	205994_at,206919_at,214831_at,225159_s_at,230549_at,238761_at	,
CD37	AMPL9288315	2634.29	3246.49	810.023	1021.92	648.386	609.555	544.411	237.644	609.918	214.938	242.362	585.189	678.969	531.395	629.679	0	CD37_molecule	1666	951	204192_at	,
SNORA12	AMPL19895729	343.458	221.622	675.451	818.921	380.203	160.797	543.13	191.781	82.429	72.366	72.904	61.103	60.861	62.686	89.091	0	small_nucleolar_RNA__H_ACA_box_12	32600	677800	,	,
FOSL2	AMPL26908964	11.457	6.902	705.428	1070.43	470.152	143.735	540.02	133.24	995.116	742.612	617.575	292.957	292.155	405.892	210.564	0	FOS-like_antigen_2	3798	2355	205409_at,218880_at,218881_s_at,225262_at,228188_at	,
ATP5L	AMPL30008040	365.058	450.727	290.035	382.582	494.885	532.839	535.08	373.618	218.084	209.931	198.249	515.392	479.188	510.63	501.16	0	ATP_synthase__H_transporting__mitochondrial_Fo_complex__subunit_G	14247	10632	207573_x_at,208745_at,208746_x_at,210453_x_at	,
PLAC8	AMPL3124295	253.357	480.915	25.175	27.776	391.073	407.638	524.742	182.832	0.133	0.491	0.103	1.57	1.083	0.131	0	0	placenta-specific_8	19254	51316	219014_at	,
GNA13	AMPL13782558	1137.66	823.368	1218.67	1056.54	477.694	481.654	523.37	504.372	630.094	960.005	810.786	283.779	228.047	267.722	272.14	0	guanine_nucleotide_binding_protein__G_protein__alpha_13	4381	10672	206917_at,224761_at,227539_at	,
MYL12A	AMPL26970575	172.684	222.121	126.266	101.778	426.675	319.875	521.54	241.87	185.564	171.636	148.687	544.132	517.195	521.862	490.254	0	myosin__light_chain_12A__regulatory__non-sarcomeric	16701	10627	1555976_s_at,1555977_at,1555978_s_at,201318_s_at	,
C19orf43	AMPL36367824	327.347	305.197	97.457	44.498	446.639	362.713	519.436	429.673	209.058	319.216	325.96	450.666	444.908	381.732	376.331	0	chromosome_19_open_reading_frame_43	28424	79002	223003_at	,
COTL1	AMPL37398136	438.571	595.759	1031.93	780.365	540.803	515.163	516.143	536.314	258.701	296.927	359.481	351.766	366.848	375.072	491.596	0	coactosin-like_1__Dictyostelium	18304	23406	1556346_at,221059_s_at,224583_at	,
CDKN1B	AMPL30170055	364.7	412.723	95.251	133.976	847.139	759.059	507.452	185.317	171.494	142.67	75.989	138.267	86.72	130.335	112.581	0	cyclin-dependent_kinase_inhibitor_1B__p27__Kip1	1785	1027	209112_at	MULTIPLE_ENDOCRINE_NEOPLASIA__TYPE_IV__MEN4
SNORD17	AMPL20726141	3719.08	1568.98	16588.5	14037	541.579	510.499	506.08	412.645	100.613	66.475	109.202	45.042	45.465	50.541	47.985	0	small_nucleolar_RNA__C_D_box_17	32713	692086	,	,
SRRM2	AMPL32730984	844.444	725.322	1327.8	1696.43	511.522	557.879	504.891	141.94	710.532	431.055	321.847	661.87	597.782	603.353	545.286	0	serine_arginine_repetitive_matrix_2	16639	23524	1554671_a_at,207435_s_at,208610_s_at,216629_at	,
MCL1	AMPL34890495	232.234	259.459	153.518	306.024	564.427	473.184	503.701	224.718	2704.08	3364.88	2638.94	281.364	329.081	331.583	327.675	0	myeloid_cell_leukemia_sequence_1__BCL2-related	6943	4170	200796_s_at,200797_s_at,200798_x_at,241722_x_at	,
ITGAL	AMPL7657801	94.994	83.243	357.516	282.255	257.868	320.243	500.316	613.996	1.593	0.393	0.206	69.435	50.998	38.918	52.683	0	integrin__alpha_L__antigen_CD11A__p180__lymphocyte_function-associated_antigen_1__alpha_polypeptide	6148	3683	1554240_a_at,213475_s_at	,
BCAS2	AMPL27568364	594.667	537.962	151.182	202.934	548.788	737.333	492.54	958.903	512.756	463.065	611.92	104.093	115.587	113.88	121.137	0	breast_carcinoma_amplified_sequence_2	975	10286	203053_at	,
HECA	AMPL31380863	156.334	208.482	30.236	16.03	589.271	422.245	492.54	839.584	283.788	500.082	439.583	91.172	98.989	95.596	83.722	0	headcase_homolog__Drosophila	21041	51696	218603_at	,
HNRNPC	AMPL3662231	351.812	394.345	164.548	189.806	378.096	324.662	490.253	252.807	361.571	349.066	406.37	439.194	331.727	381.21	358.043	0	heterogeneous_nuclear_ribonucleoprotein_C__C1_C2	5035	3183	1568941_a_at,200014_s_at,200751_s_at,212626_x_at,214737_x_at,227110_at	,
GPR183	AMPL30444247	1250.67	711.185	31.664	11.746	873.758	662.458	489.887	482.248	250.206	215.822	167.299	2.536	2.526	1.567	0	0	G_protein-coupled_receptor_183	3128	1880	205419_at	,
LITAF	AMPL2104070	69.813	51.809	54.503	23.976	298.795	140.053	488.607	313.088	331.705	383.236	470.328	147.324	181.259	117.536	111.909	0	lipopolysaccharide-induced_TNF_factor	16841	9516	200704_at,200706_s_at	CHARCOT-MARIE-TOOTH_DISEASE__DEMYELINATING__TYPE_1C__CMT1C
RPL24	AMPL3712744	168.746	237.671	68.908	191.878	598.92	450.967	486.228	84.891	153.442	95.343	44.935	285.953	261.124	276.08	241.771	0	ribosomal_protein_L24	10325	6152	200013_at,214143_x_at	,
SAP18	AMPL26998979	377.947	356.923	267.715	192.569	420.242	482.145	484.581	371.008	363.694	491.54	334.391	294.165	312.482	257.535	294.79	0	Sin3A-associated_protein__18kDa	10530	10284	208740_at,208741_at,208742_s_at	,
EIF3K	AMPL13567623	360.404	479.75	274.593	268.367	497.547	603.295	480.099	997.93	229.366	286.028	313.004	258.783	400.285	337.46	330.863	0	eukaryotic_translation_initiation_factor_3__subunit_K	24656	27335	210501_x_at,212716_s_at,221071_at,221494_x_at	,
GPSM3	AMPL34994861	556.717	434.594	533.613	699.178	550.674	601.576	479.641	657.374	99.817	61.271	90.282	163.264	200.143	171.473	191.941	0	G-protein_signaling_modulator_3	13945	63940	204265_s_at,214847_s_at	,
EIF4A2	AMPL8761118	244.048	250.145	46.068	33.995	494.774	422.245	473.421	619.589	564.257	575.394	724.926	470.832	535.839	417.124	377.841	1	eukaryotic_translation_initiation_factor_4A2	3284	100302143,1974,6043,619567,619568,677847	1555996_s_at,200912_s_at	,
CNBP	AMPL6108343	225.193	255.468	191.8	235.132	468.71	376.952	469.487	127.274	346.97	341.211	225.704	317.229	308.273	271.64	281.2	0	CCHC-type_zinc_finger__nucleic_acid_binding_protein	13164	7555	206158_s_at	MYOTONIC_DYSTROPHY_2__DM2
HIST1H3A	AMPL7108730	178.889	275.093	39.45	46.64	476.696	578.132	467.932	564.901	34.246	36.625	24.164	246.948	179.094	288.487	218.785	0	histone_cluster_1__H3a	4766	8350,8351,8352,8353,8354,8355,8356,8357,8358,8968	208575_at	,
SNORA16A	AMPL20955571	562.207	309.688	1379.32	1291.05	377.652	268.322	466.468	702.118	87.605	68.537	71.259	27.774	16.598	26.772	23.657	0	,	,	,	,	,
AKT3	AMPL27377045	274.599	307.11	20.114	10.226	297.353	224.624	465.187	107.139	59.598	56.558	38.766	56.152	28.987	40.615	41.61	0	v-akt_murine_thymoma_viral_oncogene_homolog_3	393	10000	212607_at,212609_s_at,219393_s_at,222880_at,224229_s_at,242879_x_at	MEGALENCEPHALY-POLYMICROGYRIA-POLYDACTYLY-HYDROCEPHALUS_SYNDROME_
CLEC2B	AMPL27289388	381.766	234.012	449.522	336.634	402.164	498.47	464.089	613.375	72.739	71.581	45.141	74.386	79.865	47.929	49.495	0	C-type_lectin_domain_family_2__member_B	2053	9976	1556209_at,209732_at	,
ENO1	AMPL10970157	237.724	278.919	575.918	651.64	433.441	453.422	462.534	433.899	349.625	419.763	324.623	789.994	929.99	924.489	955.676	0	enolase_1__alpha	3350	2023	201231_s_at,217294_s_at,240258_at	,
CYFIP2	AMPL1731933	300.973	218.794	3.893	1.036	347.595	279.492	459.881	703.485	4.778	6.873	6.889	134.765	88.525	73.003	86.407	0	cytoplasmic_FMR1_interacting_protein_2	13760	26999	215785_s_at,220999_s_at	,
SHISA5	AMPL33395600	296.558	309.854	90.32	87.89	439.43	475.026	457.594	1159.76	120.391	142.474	110.847	165.437	197.496	197.331	223.483	0	shisa_family_member_5	30376	51246	222986_s_at	,
SSR2	AMPL8091812	71.484	151.85	29.328	80.358	539.25	440.043	456.131	68.484	136.717	76.392	34.036	303.825	277	316.565	311.232	0	signal_sequence_receptor__beta__translocon-associated_protein_beta	11324	6746	200652_at	,
MRFAP1	AMPL16011507	350.976	349.106	440.698	363.374	484.682	400.273	454.85	610.143	366.615	709.424	462.41	378.936	507.212	394.269	368.278	0	Morf4_family_associated_protein_1	24549	93621	226091_s_at	,
KLF6	AMPL8506753	1725.52	1686.07	270.959	188.493	486.567	814.417	452.563	890.543	2430.38	2196.81	2415.39	123.897	133.027	123.674	124.493	0	Kruppel-like_factor_6	2235	1316	1555832_s_at,208960_s_at,208961_s_at,211610_at,224606_at	GASTRIC_CANCER,PROSTATE_CANCER
RCAN3	AMPL24752067	154.305	187.193	50.74	54.102	603.356	833.443	450.916	500.767	29.202	35.447	31.671	43.11	28.626	37.35	51.173	0	RCAN_family_member_3	3042	11123	219864_s_at,226272_at,229064_s_at	,
C9orf78	AMPL32717862	316.368	294.303	69.427	35.999	425.011	479.444	450.733	634.753	120.391	171.145	147.762	206.012	196.655	165.596	183.048	0	chromosome_9_open_reading_frame_78	24932	51759	218116_at	,
HSPA9	AMPL28562748	516.858	348.191	282.119	339.95	393.734	433.047	448.72	334.466	239.985	355.056	345.394	192.97	235.144	186.752	200.33	0	heat_shock_70kDa_protein_9__mortalin	5244	3313	200690_at,200691_s_at,200692_s_at,241840_at	,
ATP6V1G1	AMPL27537257	314.697	351.351	315.211	583.374	487.565	521.423	448.537	148.403	308.344	238.504	135.32	353.819	414.959	329.624	411.733	0	ATPase__H_transporting__lysosomal_13kDa__V1_subunit_G1	864	9550	208737_at,238765_at	,
ATP6V0C	AMPL9475998	240.588	246.902	121.594	152.079	493	308.705	448.263	259.146	659.561	825.19	544.569	431.828	502.161	383.56	494.952	0	ATPase__H_transporting__lysosomal_16kDa__V0_subunit_c	855	527	36994_at	,
DNAJB6	AMPL18643552	583.926	388.94	557.231	609.492	368.003	518.355	445.61	699.26	956.357	922.005	1768.1	172.804	185.228	134.514	191.437	0	DnaJ__Hsp40__homolog__subfamily_B__member_6	14888	10049	208810_at,208811_s_at,209015_s_at	MUSCULAR_DYSTROPHY__LIMB-GIRDLE__TYPE_1E__LGMD1E
ATP5G2	AMPL27389631	338.565	479.418	326.241	295.384	460.392	533.33	441.493	911.175	313.919	233.3	274.135	543.528	472.452	580.499	580.52	0	ATP_synthase__H_transporting__mitochondrial_Fo_complex__subunit_C2__subunit_9	842	517	207552_at,208764_s_at	,
UCP2	AMPL7758165	315.055	648.732	282.379	280.459	438.875	466.679	437.834	704.107	228.703	237.915	346.011	135.127	166.705	135.167	177.176	0	uncoupling_protein_2__mitochondrial__proton_carrier	12518	7351	208997_s_at,208998_at	BODY_MASS_INDEX_QUANTITATIVE_TRAIT_LOCUS_4__BMIQ4
TNFAIP3	AMPL30030986	21.362	35.343	43.473	223.317	1074.4	709.961	437.194	188.673	5148	1317.71	588.064	23.668	10.584	22.854	17.952	1	tumor_necrosis_factor__alpha-induced_protein_3	11896	7128	202643_s_at,202644_s_at	,
CALM3	AMPL29371616	262.427	286.57	801.198	685.704	363.678	638.523	430.973	1109.67	318.166	264.721	479.582	1139.34	969.2	1073.5	1199.12	0	calmodulin_3__phosphorylase_kinase__delta	1449	801,805,808	200622_x_at,200623_s_at	VENTRICULAR_TACHYCARDIA__CATECHOLAMINERGIC_POLYMORPHIC__4__CPVT4
CDC42SE1	AMPL34166956	458.978	397.588	205.945	143.166	401.276	524.001	430.515	757.055	153.176	218.768	305.909	208.91	220.71	213.786	204.86	0	CDC42_small_effector_1	17719	56882	218157_x_at,222537_s_at,223674_s_at,229120_s_at	,
TUBA1A	AMPL16785974	802.436	576.881	200.364	285.71	433.551	574.818	429.509	1061.07	2624.84	2056.2	3482.01	327.735	290.712	416.601	382.707	0	tubulin__alpha_1a	20766	7846	201090_x_at,209118_s_at,211058_x_at,212639_x_at,213646_x_at	LISSENCEPHALY_3__LIS3
ANXA6	AMPL6719539	392.864	316.341	225.54	107.651	338.168	248.069	429.326	266.355	238.127	170.262	209.766	202.872	302.619	233.506	215.598	0	annexin_A6	544	309	200982_s_at,244250_at	,
RPL13AP20	AMPL20026259	444.896	465.779	362.317	674.373	509.304	500.557	425.758	274.558	75.526	56.656	41.85	172.683	149.987	146.659	157.042	0	ribosomal_protein_L13a_pseudogene_20	35709	387841	210646_x_at,212790_x_at	,
HSP90B1	AMPL10111598	174.354	169.314	66.572	34.41	363.456	229.412	425.392	172.764	573.416	1227.97	748.062	421.563	583.829	530.742	517.267	0	heat_shock_protein_90kDa_beta__Grp94__member_1	12028	1.00501e+08	200598_s_at,200599_s_at,216449_x_at	,
NFKBIA	AMPL31900930	619.37	1142.7	1452.77	2314.49	420.797	695.477	422.282	1617.02	6605.04	5360.4	3705.66	247.915	152.633	201.379	263.918	0	nuclear_factor_of_kappa_light_polypeptide_gene_enhancer_in_B-cells_inhibitor__alpha	7797	4792	201502_s_at	ECTODERMAL_DYSPLASIA__ANHIDROTIC__WITH_T-CELL_IMMUNODEFICIENCY__AUTOSOMAL
CAPZB	AMPL9598790	164.091	228.607	219.96	202.588	381.867	357.312	421.276	248.83	263.347	252.447	219.534	676.965	698.935	615.629	649.981	0	capping_protein__actin_filament__muscle_Z-line__beta	1491	832	201949_x_at,201950_x_at,37012_at	,
RAD21	AMPL27035115	338.207	414.886	62.419	40.628	362.901	435.133	420.727	414.385	322.414	493.209	358.144	643.877	536.801	834.639	698.973	1	RAD21_homolog__S,_pombe	9811	5885	200607_s_at,200608_s_at	CORNELIA_DE_LANGE_SYNDROME_4__CDLS4
SUB1	AMPL12599542	431.769	399.501	304.699	315.698	410.26	423.227	420.452	135.601	226.977	298.007	269.302	397.533	427.588	370.24	400.659	0	SUB1_homolog__S,_cerevisiae	19985	10923	212857_x_at,214512_s_at,221727_at,224586_x_at,224587_at,237784_at	,
KLRB1	AMPL11542654	0.239	0.333	0.519	0	503.758	244.755	420.087	183.329	0.398	0.982	0	0	0.601	0.131	0.168	0	killer_cell_lectin-like_receptor_subfamily_B__member_1	6373	3820	214470_at	,
HINT1	AMPL28642409	141.656	254.303	23.488	45.119	553.446	419.299	413.683	82.032	68.226	64.609	32.185	264.217	189.799	285.222	214.255	0	histidine_triad_nucleotide_binding_protein_1	4912	3094	1555961_a_at,200093_s_at,207721_x_at,208826_x_at	NEUROMYOTONIA_AND_AXONAL_NEUROPATHY__AUTOSOMAL_RECESSIVE__NMAN
STK4	AMPL27884356	625.814	422.619	355.829	316.941	362.236	544.868	412.951	296.558	143.221	317.056	241.436	194.057	168.269	174.737	168.955	0	serine_threonine_kinase_4	11408	6789	1569791_at,205411_at,211085_s_at,223746_at,225364_at,236259_at	T-CELL_IMMUNODEFICIENCY__RECURRENT_INFECTIONS__AND_AUTOIMMUNITY_WITH
SCARNA10	AMPL20883823	658.752	327.734	169.349	297.042	347.374	291.275	412.402	211.667	19.91	19.736	17.172	23.91	21.891	17.239	25.67	0	small_Cajal_body-specific_RNA_10	32567	692148	,	,
ACTR2	AMPL455942	362.91	419.044	110.694	79.114	313.324	334.236	412.036	287.982	173.087	180.768	201.54	458.515	417.605	445.593	461.228	0	ARP2_actin-related_protein_2_homolog__yeast	169	10097	1554390_s_at,1558015_s_at,200727_s_at,200728_at,200729_s_at	,
LIMD2	AMPL14056751	592.041	671.767	248.769	197.475	393.513	449.985	409.932	759.913	16.99	12.667	23.65	28.861	49.073	28.862	49.327	0	LIM_domain_containing_2	28142	80774	218600_at	,
GNG2	AMPL17805852	128.886	110.021	95.64	47.33	288.702	215.173	407.919	416.001	288.301	214.84	342.103	285.591	321.503	295.669	327.339	0	guanine_nucleotide_binding_protein__G_protein__gamma_2	4404	54331	1555766_a_at,224964_s_at,224965_at	,
BZW1	AMPL7010154	389.762	410.977	122.243	97.563	252.766	267.585	407.828	423.086	271.974	552.712	472.384	267.115	267.859	281.826	269.12	0	basic_leucine_zipper_and_W2_domains_1	18380	9689	200776_s_at,200777_s_at	,
HNRNPUL1	AMPL12797023	376.873	374.22	295.096	256.137	459.505	403.219	407.188	290.467	264.276	257.651	201.745	426.394	342.913	416.209	390.425	0	heterogeneous_nuclear_ribonucleoprotein_U-like_1	17011	11100	208713_at,209675_s_at	,
PSAP	AMPL10968259	501.463	537.796	4803.43	6670.14	335.839	395.364	406.822	454.655	1380.58	1305.24	1246.87	2579.25	2751.72	2204.59	2436	0	prosaposin	9498	5660	200866_s_at,200871_s_at	COMBINED_SAPOSIN_DEFICIENCY,GAUCHER_DISEASE__ATYPICAL__DUE_TO_SAPOSIN_C_DEFICIENCY,KRABBE_DISEASE__ATYPICAL__DUE_TO_SAPOSIN_A_DEFICIENCY,METACHROMATIC_LEUKODYSTROPHY_DUE_TO_SAPOSIN_B_DEFICIENCY
ATF4	AMPL21733363	744.676	651.809	2368.82	3412.91	435.548	549.287	404.077	681.983	904.458	1510.07	1689.54	574.563	520.323	566.525	564.077	0	activating_transcription_factor_4	786	468	200779_at	,
FAM46C	AMPL32446793	686.558	501.372	1.817	1.106	345.488	183.996	403.986	621.454	116.542	108.402	136.245	62.673	22.131	18.022	15.604	1	family_with_sequence_similarity_46__member_C	24712	54855	220306_at,226811_at	,
ZYX	AMPL10734020	77.212	71.85	963.54	600.855	327.188	399.414	403.528	1000.54	195.121	305.764	161.643	260.232	198.459	220.446	236.067	0	zyxin	13200	7791	200808_s_at,215706_x_at	,
C12orf57	AMPL36070696	146.429	242.495	4.931	5.804	426.231	518.846	399.503	543.648	168.308	149.544	146.425	152.275	150.227	136.734	124.493	0	chromosome_12_open_reading_frame_57	29521	113246	224719_s_at	TEMTAMY_SYNDROME__TEMTYS
LEF1	AMPL32502090	3.58	4.158	0	0	365.119	501.17	398.954	631.521	1.593	1.276	0	0.121	0.12	0.131	0.168	0	lymphoid_enhancer-binding_factor_1	6551	51176	210948_s_at,221557_s_at,221558_s_at,240343_at	,
P2RY8	AMPL16290557	196.552	204.657	151.96	105.233	458.617	217.014	397.765	692.175	1.46	2.455	0.103	0.242	0.12	0	0	1	purinergic_receptor_P2Y__G-protein_coupled__8	15524	286530	229686_at	,
C11orf58	AMPL24167172	431.053	384.948	103.167	55.069	410.593	392.786	397.582	164.188	254.055	319.707	212.748	374.468	431.678	401.191	402.001	0	chromosome_11_open_reading_frame_58	16990	10944	200084_at,201784_s_at	,
EWSR1	AMPL25350839	462.32	409.563	111.861	78.009	347.263	454.772	396.21	265.609	403.25	478.088	352.283	390.046	400.526	384.605	441.43	1	EWS_RNA-binding_protein_1	3508	2130	209214_s_at,210011_s_at,210012_s_at,229966_at	EWING_SARCOMA__ES,HISTIOCYTOMA__ANGIOMATOID_FIBROUS
HIST1H2BN	AMPL11204123	224.119	233.098	61.251	59.422	320.977	416.23	395.295	858.352	125.568	86.506	100.05	672.255	573.486	811.393	645.618	0	histone_cluster_1__H2bn	4749	8341	207226_at	,
BTG2	AMPL13497337	472.583	618.378	190.891	287.645	542.355	599.858	395.203	194.266	652.659	238.111	199.792	1341.73	1053.15	1071.41	830.68	0	BTG_family__member_2	1131	7832	201235_s_at,201236_s_at	,
WAC	AMPL30913012	396.803	343.95	46.068	16.099	342.604	272.741	394.746	379.335	248.215	330.508	356.088	221.71	254.027	227.237	222.309	0	WW_domain_containing_adaptor_with_coiled-coil	17327	51322	217742_s_at,219679_s_at,222389_s_at,222390_at,230154_at	,
H1FX	AMPL27040544	205.144	289.646	86.427	153.392	517.068	368.728	393.923	92.099	138.708	65.886	42.056	204.925	171.396	203.86	159.895	0	H1_histone_family__member_X	4722	8971	204805_s_at	,
CCDC7	AMPL590981	79.002	97.547	7.786	5.804	286.262	294.221	393.008	215.271	43.803	50.862	67.66	26.567	62.785	38.395	35.234	0	coiled-coil_domain_containing_7	26533	79741	1553214_a_at,1553215_s_at	,
SNHG6	AMPL20757472	267.081	258.212	66.442	45.879	354.472	295.571	392.001	197.622	109.905	87.978	81.541	152.999	165.623	144.439	131.372	0	small_nucleolar_RNA_host_gene_6__non-protein_coding	32965	641639	225547_at	,
EVI2B	AMPL30005625	234.621	298.794	107.709	67.99	363.567	216.155	391.727	67.241	84.154	29.359	29.922	267.598	397.639	302.068	232.879	0	ecotropic_viral_integration_site_2B	3500	2124	211742_s_at	,
DDX24	AMPL32008207	447.999	334.387	213.99	311.828	377.43	365.291	391.636	145.047	171.096	216.509	134.908	119.912	127.976	100.167	110.735	0	DEAD__Asp-Glu-Ala-Asp__box_helicase_24	13266	57062	200694_s_at,200702_s_at	,
CNN2	AMPL27804327	164.449	333.389	68.518	70.754	454.736	427.891	391.361	211.17	157.955	115.177	112.801	126.916	108.37	139.868	130.701	0	calponin_2	2156	1265	201605_x_at	,
FBL	AMPL11802146	284.982	377.463	358.554	504.329	377.652	501.17	390.629	320.546	97.693	108.991	83.495	101.074	97.666	93.376	101.675	0	fibrillarin	3599	2091	211623_s_at	,
IL2RG	AMPL2213558	71.365	127.983	9.733	22.18	430.224	356.821	390.538	91.851	28.14	28.868	11.311	146.599	95.862	81.622	106.205	0	interleukin_2_receptor__gamma	6010	3561	204116_at	COMBINED_IMMUNODEFICIENCY__X-LINKED__CIDX,SEVERE_COMBINED_IMMUNODEFICIENCY__X-LINKED__SCIDX1
CNOT6L	AMPL35654083	165.523	170.977	24.916	15.201	288.702	231.498	390.355	135.725	75.526	72.366	75.68	83.081	71.926	66.082	75.669	0	CCR4-NOT_transcription_complex__subunit_6-like	18042	246175	1553266_at,1553267_a_at,226153_s_at,227119_at,238438_at	,
SRRM1	AMPL27810588	280.328	273.014	316.768	464.253	387.745	412.18	389.897	81.038	189.944	125.683	66.323	268.443	223.116	239.382	241.604	0	serine_arginine_repetitive_matrix_1	16638	10250	201224_s_at,201225_s_at	,
PBXIP1	AMPL30656440	159.914	104.948	60.862	50.232	606.573	491.719	389.44	285.123	95.569	94.655	75.989	83.443	95.38	65.951	86.91	0	pre-B-cell_leukemia_homeobox_interacting_protein_1	21199	57326	207838_x_at,212259_s_at,214177_s_at	,
RPS4Y1	AMPL132730	215.049	341.206	89.411	110.069	421.684	416.23	389.44	166.55	81.234	73.053	53.367	0.121	0.241	193.021	172.143	0	ribosomal_protein_S4__Y-linked_1	10425	6192	201909_at	,
SPTBN1	AMPL7279605	580.227	414.886	20.114	8.153	470.707	635.822	389.074	660.232	604.343	726.509	517.731	70.522	264.852	268.897	267.777	0	spectrin__beta__non-erythrocytic_1	11275	6711	200671_s_at,200672_x_at,212071_s_at,215918_s_at,226342_at,230540_at	,
HERPUD2	AMPL36788190	137.837	113.597	31.664	8.844	263.081	216.646	385.323	172.64	75.394	65.198	76.914	76.56	59.417	71.828	65.602	0	HERPUD_family_member_2	21915	64224	1552628_a_at,1558699_a_at,222751_at	,
S100A4	AMPL9652473	48.69	38.42	574.88	1189.13	623.32	430.346	385.232	146.787	357.456	226.623	151.566	1421.55	1259.91	1130.57	1040.4	0	S100_calcium_binding_protein_A4	10494	6275	203186_s_at	,
EIF3A	AMPL8182135	402.412	311.85	150.663	132.18	452.628	504.607	384.134	150.889	212.509	280.333	171.823	238.012	259.921	226.062	241.771	0	eukaryotic_translation_initiation_factor_3__subunit_A	3271	8661	200595_s_at,200596_s_at,200597_at	,
PPP1R2	AMPL29927338	573.544	491.393	366.859	277.764	390.407	605.504	381.298	579.568	113.754	169.574	147.247	86.221	105.243	85.018	105.198	0	protein_phosphatase_1__regulatory__inhibitor__subunit_2	9288	5504	202165_at,202166_s_at,236754_at	,
EID1	AMPL26680662	412.078	331.892	902.808	1055.99	405.602	490	379.743	575.217	370.862	270.219	226.218	568.404	646.855	566.395	672.967	0	EP300_interacting_inhibitor_of_differentiation_1	1191	23741	208669_s_at,208670_s_at,211698_at	,
PPIB	AMPL3154034	189.63	193.098	146.51	95.283	334.508	369.219	379.102	187.182	212.244	363.598	229.509	548.962	582.025	644.099	603.506	0	peptidylprolyl_isomerase_B__cyclophilin_B	9255	5479	200967_at,200968_s_at	OSTEOGENESIS_IMPERFECTA__TYPE_IX__OI9
LOC100271836	AMPL18840080	1412.14	1031.02	257.204	226.288	298.129	781.153	377.547	523.264	218.084	256.374	271.462	191.279	158.887	342.423	208.719	0	,	,	,	,	,
ST13	AMPL30428007	467.332	439.834	209.448	212.745	361.127	576.782	376.815	686.085	624.785	636.763	829.501	335.343	461.386	350.128	363.076	0	suppression_of_tumorigenicity_13__colon_carcinoma__Hsp70_interacting_protein	11343	6767	207040_s_at,208666_s_at,208667_s_at,242205_at	,
2024-09-06	AMPL24616246	415.539	363.992	202.571	154.636	304.895	472.202	375.169	270.829	39.555	43.007	35.475	82.356	97.666	96.902	91.105	1	septin_6	15848	23157	1555526_a_at,212413_at,212414_s_at,212415_at,213666_at,214298_x_at	,
EIF4G2	AMPL9163967	425.205	469.605	127.823	107.029	398.947	437.956	373.065	295.688	488.333	688.706	504.363	471.315	572.162	518.205	497.972	0	eukaryotic_translation_initiation_factor_4_gamma__2	3297	1982	1557964_at,200004_at,217607_x_at	,
HMHA1	AMPL13743995	472.702	323.077	661.955	292.274	383.198	408.743	372.607	394.623	52.563	47.426	79.588	84.409	83.834	70.783	89.93	0	histocompatibility__minor__HA-1	17102	23526	212873_at,217614_at	,
2024-09-15	AMPL20846655	244.884	420.374	133.922	193.329	397.062	322.575	371.418	144.55	236.534	309.594	166.27	384.491	483.518	443.373	409.048	0	Homo_sapiens_15_kDa_selenoprotein__SEP15__transcript_variant_2__mRNA,_Source_RefSeq_mRNA_Acc_NM_203341	,	9403	200902_at	,
CD247	AMPL20773578	0.119	0	0.26	0.553	327.631	335.464	371.143	353.483	0	0.393	0	0	0	0.131	0	0	CD247_molecule	1677	919	210031_at	IMMUNODEFICIENCY_DUE_TO_DEFECT_IN_CD3-ZETA
BCLAF1	AMPL26493561	250.731	272.682	32.313	34.893	306.78	277.651	367.118	121.183	98.357	106.144	86.477	85.738	89.487	98.339	69.125	0	BCL2-associated_transcription_factor_1	16863	9774	201083_s_at,201084_s_at,201101_s_at,214499_s_at,229454_at,239897_at	,
CCNK	AMPL2789874	366.848	377.796	426.164	262.77	298.795	377.565	366.752	200.108	155.167	309.594	204.727	155.173	142.048	173.301	169.961	0	cyclin_K	1596	8812	219273_at,225824_at	,
SDF4	AMPL30840742	284.266	307.526	1689.47	1052.33	477.25	483.372	366.752	217.882	245.958	264.819	166.27	231.492	221.552	254.923	231.872	0	stromal_cell_derived_factor_4	24188	51150	217855_x_at,221972_s_at,224472_x_at,232032_x_at	,
MYL12B	AMPL17635841	131.87	162.911	93.953	72.758	333.066	286.611	365.929	169.035	162.335	220.83	168.121	456.1	357.947	417.385	383.042	0	myosin__light_chain_12B__regulatory	29827	103910	201318_s_at,221474_at	,
ELF1	AMPL16140168	231.399	267.775	25.175	59.422	434.772	425.191	365.655	50.462	405.904	291.33	156.296	259.87	293.238	278.039	241.939	0	E74-like_factor_1__ets_domain_transcription_factor	3316	1997	212418_at,212420_at	,
NLRC5	AMPL14206074	277.344	253.472	305.867	299.598	230.695	335.709	365.014	332.478	17.388	10.31	4.524	14.249	14.313	20.504	18.624	0	NLR_family__CARD_domain_containing_5	29933	84166	226474_at	,
SNRPD2	AMPL29744161	232.353	247.069	96.03	57.764	350.812	312.388	364.831	464.101	107.648	153.177	130.075	213.74	231.535	217.442	218.953	0	small_nuclear_ribonucleoprotein_D2_polypeptide_16,5kDa	11159	6633	200826_at	,
CYBA	AMPL5483900	690.019	445.572	753.573	591.043	247.554	227.57	364.74	387.041	51.501	47.328	65.089	144.788	193.046	133.208	155.532	0	cytochrome_b-245__alpha_polypeptide	2577	1535	203028_s_at	GRANULOMATOUS_DISEASE__CHRONIC__AUTOSOMAL_RECESSIVE__CYTOCHROME_b-NEGATIVE
HCLS1	AMPL29786636	691.451	470.52	1148.59	816.433	314.544	488.65	364.557	916.395	102.604	89.451	155.679	159.883	134.351	192.237	141.942	0	hematopoietic_cell-specific_Lyn_substrate_1	4844	3059	202957_at	,
HIST1H2AM	AMPL8215667	74.348	160	15.053	36.69	367.67	328.467	364.557	245.35	54.156	29.162	24.781	1219.16	1046.42	1773.23	1293.75	0	histone_cluster_1__H2am	4735	8329,8330,8332,8336,85235,8969	,	,
HSP90AA1	AMPL1757980	146.906	170.062	21.412	24.183	421.129	372.165	364.465	126.404	3846.67	2404.19	3304.33	439.435	410.749	372.852	377.841	0	heat_shock_protein_90kDa_alpha__cytosolic__class_A_member_1	5253	3320	210211_s_at,211968_s_at,211969_at,214328_s_at	,
EIF3L	AMPL32625126	350.738	475.426	130.419	115.597	410.482	439.307	363.276	392.261	144.549	148.954	137.273	306.844	297.448	262.367	237.912	0	eukaryotic_translation_initiation_factor_3__subunit_L	18138	51386	217719_at	,
SNORA53	AMPL20957216	143.207	195.093	190.113	271.753	304.451	175.035	362.27	68.981	42.741	31.715	33.624	20.891	55.568	31.735	39.428	0	small_nucleolar_RNA__H_ACA_box_53	32646	677832	,	,
HIST1H1C	AMPL27967856	129.364	285.738	34.649	114.215	427.23	413.53	361.538	147.533	33.449	9.23	5.655	384.853	309.475	460.09	285.226	0	histone_cluster_1__H1c	4716	3006	209398_at	,
CHCHD2	AMPL32381806	460.768	347.942	272.387	260.145	401.387	450.108	355.774	975.309	209.191	340.916	293.775	353.215	366.487	346.602	383.21	0	coiled-coil-helix-coiled-coil-helix_domain_containing_2	21645	51142	1559993_at,217720_at	,
CSRNP1	AMPL17839072	316.249	256.466	222.685	385.83	393.069	294.589	354.86	277.541	587.752	430.466	349.301	50.718	24.416	36.175	26.509	0	cysteine-serine-rich_nuclear_protein_1	14300	64651	225557_at	,
RBMX	AMPL11833984	526.047	358.42	88.892	51.891	332.068	470.729	352.756	315.201	309.937	250.287	361.846	420.718	347.363	468.84	393.78	0	RNA_binding_motif_protein__X-linked	9910	101928747,26787,27316	1556336_at,213762_x_at,225310_at,229999_at	,
CYLD	AMPL1490939	287.607	322.827	95.381	150.836	456.399	570.399	352.481	606.912	129.55	223.972	240.614	157.588	153.354	135.167	158.72	1	cylindromatosis__turban_tumor_syndrome	2584	1540	213295_at,214272_at,221903_s_at,221905_at,222142_at,39582_at,60084_at	BROOKE-SPIEGLER_SYNDROME__BRSS,CYLINDROMATOSIS__FAMILIAL,TRICHOEPITHELIOMA__MULTIPLE_FAMILIAL__1
CD3D	AMPL3760018	0	0	0	0	358.243	358.417	352.39	215.769	0	0.196	0	0	0	0	0	0	CD3d_molecule__delta__CD3-TCR_complex	1673	915	213539_at	SEVERE_COMBINED_IMMUNODEFICIENCY__AUTOSOMAL_RECESSIVE__T_CELL-NEGATIVE_
XRCC6	AMPL8648783	311.594	266.445	136.518	150.974	414.697	392.663	352.207	231.181	174.016	193.827	124.934	210.359	267.859	250.744	192.612	0	X-ray_repair_complementing_defective_repair_in_Chinese_hamster_cells_6	4055	2547	200792_at	,
ARRB2	AMPL28277320	137.479	107.609	2945.77	2124.34	259.199	340.619	351.749	261.881	220.871	117.141	251.411	276.534	251.381	319.699	369.117	0	arrestin__beta_2	712	409	203388_at	,
SBDS	AMPL31270052	836.09	487.401	73.45	56.797	388.965	577.027	350.926	348.387	161.804	220.633	187.967	48.182	56.891	47.668	48.656	1	Shwachman-Bodian-Diamond_syndrome	19440	51119	1554089_s_at,222669_s_at	SHWACHMAN-DIAMOND_SYNDROME__SDS
CD81	AMPL28547385	397.399	506.861	28.549	30.126	284.376	235.426	350.651	853.504	681.595	1025.4	808.832	418.303	584.912	408.374	440.088	0	CD81_molecule	1701	975	200675_at	IMMUNODEFICIENCY__COMMON_VARIABLE__6__CVID6
GYPC	AMPL10143440	84.253	116.923	66.961	54.309	252.545	273.109	349.279	679.249	53.492	73.839	64.986	11.834	26.341	45.056	57.716	0	glycophorin_C__Gerbich_blood_group	4704	2995	202947_s_at,240671_at	BLOOD_GROUP--GERBICH__Ge,MALARIA__SUSCEPTIBILITY_TO
ANP32B	AMPL27082719	215.049	302.204	128.472	190.151	400.278	433.047	348.364	107.511	184.635	95.343	82.467	446.681	336.418	532.048	399.317	0	acidic__leucine-rich__nuclear_phosphoprotein_32_family__member_B	16677	10541	201306_s_at	,
SF3A1	AMPL27341140	333.433	241.164	291.073	138.882	312.215	327.731	347.358	525.998	304.76	307.826	341.075	263.975	203.029	119.495	211.068	0	splicing_factor_3a__subunit_1__120kDa	10765	10291	201356_at,201357_s_at,216457_s_at,227516_at	,
CHD2	AMPL7449282	562.087	289.813	952.12	423.901	279.385	270.654	346.352	178.481	243.835	503.225	362.052	118.825	134.952	101.865	130.197	0	chromodomain_helicase_DNA_binding_protein_2	1917	1106	1554014_at,1554015_a_at,203461_at,225077_at,228999_at,243751_at	,
KLF13	AMPL33658983	411.601	358.004	1204.39	596.778	340.386	388.122	345.62	488.214	221.004	322.849	224.984	179.083	186.431	174.476	216.94	0	Kruppel-like_factor_13	13672	51621	1564463_at,219878_s_at,225390_s_at	,
XRCC5	AMPL37189013	476.282	330.561	357.775	370.974	285.929	387.262	344.98	191.283	171.096	186.856	187.247	359.736	332.328	378.075	349.486	0	X-ray_repair_complementing_defective_repair_in_Chinese_hamster_cells_5__double-strand-break_rejoining	12833	7520	208642_s_at,208643_s_at	,
FNBP1	AMPL26316606	263.501	212.391	29.198	20.66	354.583	253.47	343.699	120.313	74.199	110.955	48.74	84.772	77.098	71.436	71.474	1	formin_binding_protein_1	17069	23048	212288_at,213940_s_at,230389_at	,
GABARAP	AMPL13419024	200.012	321.746	257.463	448.016	387.523	335.341	343.333	94.088	331.44	257.258	156.09	774.174	724.916	686.412	820.445	0	GABA_A__receptor-associated_protein	4067	11337	200645_at	,
PGK1	AMPL5718916	234.859	226.362	1338.7	3307.88	354.805	347.861	342.327	154.991	327.591	311.852	263.853	395.118	405.577	398.448	456.698	0	phosphoglycerate_kinase_1	8896	5230	1558365_at,200737_at,200738_s_at,217356_s_at,227068_at,228483_s_at	PHOSPHOGLYCERATE_KINASE_1_DEFICIENCY
GSTK1	AMPL32065128	200.609	216.965	849.083	1097.44	433.441	569.908	342.144	183.95	90.658	54.103	55.629	145.995	155.038	137.256	130.701	0	glutathione_S-transferase_kappa_1	16906	373156	217751_at,239333_x_at,243325_at	,
HIST1H3I	AMPL11042724	173.4	185.364	74.099	79.322	333.732	442.866	341.046	777.811	43.803	43.498	41.028	1215.18	907.498	1408.35	1104.66	0	histone_cluster_1__H3i	4771	8350,8351,8352,8353,8354,8355,8356,8357,8358,8968	214509_at	,
EPB41	AMPL6819483	255.266	227.11	26.733	21.489	329.85	426.541	340.68	175.996	31.326	30.734	17.069	79.458	82.03	76.137	80.031	0	erythrocyte_membrane_protein_band_4,1__elliptocytosis_1__RH-linked	3377	2035	1554481_a_at,207793_s_at,214530_x_at,225051_at	ELLIPTOCYTOSIS_1__EL1,PYROPOIKILOCYTOSIS__HEREDITARY__HPP
UBXN1	AMPL31942786	654.336	579.127	1791.73	1696.37	387.191	532.348	340.588	543.026	206.138	304.095	220.768	245.982	271.347	275.558	263.415	0	UBX_domain_protein_1	18402	51035	201871_s_at,210623_at	,
ATP1A1	AMPL6301966	142.61	100.457	55.671	39.799	322.529	379.284	338.85	257.033	361.438	533.565	287.091	262.043	241.037	307.554	269.287	1	ATPase__Na_K_transporting__alpha_1_polypeptide	799	476	220948_s_at	,
SNRPB	AMPL20768150	434.394	451.642	194.784	166.728	376.876	321.593	337.387	185.566	196.714	323.537	204.11	311.071	304.183	333.934	315.595	0	small_nuclear_ribonucleoprotein_polypeptides_B_and_B1	11153	6628	208821_at,213175_s_at	,
LDHB	AMPL9046343	49.048	74.179	39.71	71.307	497.658	579.605	334.825	153.499	72.872	41.829	23.856	379.902	332.809	396.751	367.774	0	lactate_dehydrogenase_B	6541	3945	201030_x_at,213564_x_at	LACTATE_DEHYDROGENASE_B_DEFICIENCY__LDHBD
SERINC1	AMPL32564616	157.528	180.54	52.687	144.341	338.279	313.615	333.727	129.387	262.285	331.588	201.54	221.106	235.504	187.144	225.497	0	serine_incorporator_1	13464	57515	208671_at	,
RNF213	AMPL35562486	240.588	214.303	226.967	229.328	220.491	354.367	333.178	255.417	53.36	44.087	53.984	277.983	237.549	204.252	246.973	0	ring_finger_protein_213	14539	57674	225929_s_at,225931_s_at,230000_at,231956_at,232155_at,233880_at,241347_at,241480_at	MOYAMOYA_DISEASE_2__MYMY2
PARP8	AMPL14143833	92.607	97.131	57.877	54.102	235.575	225.238	332.721	118.946	2.787	2.455	1.748	2.536	0	1.437	1.51	0	poly__ADP-ribose__polymerase_family__member_8	26124	79668	1568609_s_at,219033_at,244008_at	,
IRF1	AMPL10882953	311.833	512.016	315.34	263.254	288.591	402.851	332.355	509.468	215.827	287.108	88.431	82.839	105.003	64.645	109.225	0	interferon_regulatory_factor_1	6116	3659	202531_at,238725_at	GASTRIC_CANCER
SAMD3	AMPL205808	0.477	0.333	3.114	0.276	98.489	99.301	332.172	295.439	0.265	1.276	0.206	0.242	0	0	0	0	sterile_alpha_motif_domain_containing_3	21574	154075	1553876_at,236782_at	,
HCST	AMPL26188285	8.592	10.062	72.022	81.049	182.781	136.002	331.989	262.751	38.228	17.38	29.922	96.727	146.499	66.996	87.917	0	hematopoietic_cell_signal_transducer	16977	10870	223640_at	,
TOMM7	AMPL31176711	205.502	282.994	123.411	211.985	406.822	352.28	330.342	131.872	123.975	81.498	56.555	159.52	158.767	111.137	133.218	0	translocase_of_outer_mitochondrial_membrane_7_homolog__yeast	21648	54543	201812_s_at	,
SNORA70	AMPL22564343	432.366	340.54	640.414	627.664	230.362	233.339	330.251	441.108	159.15	242.235	214.187	128.244	147.1	114.141	127.681	0	small_nucleolar_RNA__H_ACA_box_70	10231	26778	200725_x_at,216589_at,221989_at	,
PNN	AMPL11253276	1179.43	724.906	1675.98	1018.68	361.681	476.253	329.885	208.56	155.3	170.065	175.936	219.778	298.169	226.192	202.846	0	pinin__desmosome_associated_protein	9162	5411	1567214_a_at,212036_s_at,212037_at	,
PPP1R9B	AMPL17094659	762.219	695.883	1630.69	1312.12	348.15	295.326	329.885	555.579	266.665	157.399	317.734	504.886	455.733	359.27	452.168	0	protein_phosphatase_1__regulatory_subunit_9B	9298	84687	225124_at,230455_at	,
MOB1A	AMPL31772151	247.39	329.314	80.587	95.352	236.795	240.827	329.611	145.172	172.025	182.241	151.155	363.962	308.152	355.743	397.975	0	MOB_kinase_activator_1A	16015	55233	201297_s_at,201298_s_at,201299_s_at,214812_s_at	,
WHAMMP1	AMPL38214227	309.924	336.466	195.044	139.711	202.191	392.54	329.428	335.958	37.83	48.506	42.673	119.429	76.016	101.995	84.897	0	,	,	,	,	,
RAB7A	AMPL27335473	206.099	135.717	210.227	124.51	261.861	196.27	328.787	130.878	380.552	520.604	470.945	582.774	698.214	604.268	631.189	0	RAB7A__member_RAS_oncogene_family	9788	7879	211960_s_at,211961_s_at	CHARCOT-MARIE-TOOTH_DISEASE__AXONAL__TYPE_2B__CMT2B
EIF2S3	AMPL9869512	289.517	353.181	77.732	44.774	279.496	273.354	328.604	271.451	132.47	124.014	153.109	286.919	276.399	238.207	197.477	0	eukaryotic_translation_initiation_factor_2__subunit_3_gamma__52kDa	3267	1968	205321_at,224935_at,224936_at	,
IQGAP1	AMPL27277152	336.894	259.21	160.785	89.133	195.425	146.804	327.506	192.402	710.133	699.605	714.335	732.634	820.537	791.281	687.228	0	IQ_motif_containing_GTPase_activating_protein_1	6110	8826	200791_s_at,210840_s_at,213446_s_at	,
ZFP36L1	AMPL27179446	691.57	767.983	526.476	350.384	319.202	526.333	326.866	948.089	1089.49	939.876	977.776	531.211	642.405	554.51	613.069	0	ZFP36_ring_finger_protein-like_1	1107	677	211962_s_at,211965_at,213277_at,229054_at	,
LDHA	AMPL8935812	78.764	82.994	74.358	89.479	388.854	316.438	326.775	158.968	246.357	287.894	186.424	539.543	471.61	471.19	472.637	0	lactate_dehydrogenase_A	6535	3939	200650_s_at	GLYCOGEN_STORAGE_DISEASE_XI__GSD11
ARL4C	AMPL28078998	14.201	16.05	12.198	16.307	329.406	170.003	324.671	85.885	230.561	197.657	260.459	212.291	177.651	152.405	114.762	0	ADP-ribosylation_factor-like_4C	698	10123	202206_at,202207_at,202208_s_at	,
RHOH	AMPL29050386	574.499	642.245	0.908	0.276	296.687	387.876	324.671	530.597	351.35	165.843	403.079	105.783	96.824	105.13	80.367	0	ras_homolog_family_member_H	686	399	204951_at	,
CTDSPL2	AMPL32828908	521.035	315.093	143.655	87.959	235.908	413.162	324.488	603.68	134.726	141.885	130.487	130.056	133.99	156.062	155.532	0	CTD__carboxy-terminal_domain__RNA_polymerase_II__polypeptide_A__small_phosphatase_like_2	26936	51496	1555106_a_at,223270_at,223271_s_at,239133_at	,
IL10RA	AMPL11730473	248.703	171.227	334.027	264.083	322.973	218.242	324.122	167.295	3.717	2.258	1.44	8.332	1.684	4.701	1.342	0	interleukin_10_receptor__alpha	5964	3587	204912_at	INFLAMMATORY_BOWEL_DISEASE_28__AUTOSOMAL_RECESSIVE__IBD28
PDIA3	AMPL27734103	108.002	99.044	29.198	32.268	266.076	172.212	321.286	133.613	179.723	343.175	164.008	295.855	371.659	346.21	346.466	0	protein_disulfide_isomerase_family_A__member_3	4606	2923	208612_at,227033_at,229453_at	,
PNRC2	AMPL30782819	531.656	438.669	153.128	110.76	308.887	402.728	317.626	336.579	173.219	216.411	207.607	144.305	134.23	156.585	172.478	0	,proline-rich_nuclear_receptor_coactivator_2	23158	55629	217779_s_at,222406_s_at	,
TUBA1B	AMPL28018898	184.737	201.164	94.472	78.838	323.195	339.883	317.626	797.946	1624.68	2701.8	2266.09	2770.29	2795.38	4285.38	3464.33	0	tubulin__alpha_1b	18809	10376	201090_x_at,211058_x_at,211072_x_at,212639_x_at,213646_x_at	,
IL2RB	AMPL6083822	1.551	0.665	1.427	1.036	198.198	147.908	315.98	200.605	0.398	1.866	0.103	1.57	0.361	0.784	2.852	0	interleukin_2_receptor__beta	6009	3560	205291_at	,
HNRNPK	AMPL14711065	165.404	198.17	32.832	62.393	320.644	275.318	315.705	61.151	254.852	169.673	84.112	422.529	399.203	487.123	483.878	0	heterogeneous_nuclear_ribonucleoprotein_K	5044	3190	200097_s_at,200775_s_at,240762_at	,
HP1BP3	AMPL32146048	148.339	163.493	32.313	27.016	272.509	244.877	315.156	121.556	152.115	109.875	104.986	374.71	339.304	363.057	342.104	0	heterochromatin_protein_1__binding_protein_3	24973	50809	220633_s_at,224591_at,224592_x_at	,
CYCS	AMPL33088098	510.533	392.183	78.251	98.116	321.642	370.692	314.15	169.035	247.418	381.763	262.31	142.856	173.681	144.309	136.573	0	cytochrome_c__somatic	19986	54205	208905_at,229415_at,244546_at	THROMBOCYTOPENIA_4__THC4
YME1L1	AMPL24577338	233.785	229.854	56.839	43.876	275.06	365.536	313.327	269.462	151.982	209.047	194.136	144.426	155.519	152.275	161.572	0	YME1-like_1_ATPase	12843	10730	201351_s_at,201352_at,216304_x_at,232216_at	,
WBP11	AMPL20248060	311.475	301.289	109.785	61.288	295.467	310.424	312.961	223.475	189.811	325.991	240.305	165.317	160.09	176.174	155.868	0	WW_domain_binding_protein_11	16461	51729	217821_s_at,217822_at	,
DDIT4	AMPL31176656	88.55	67.859	239.295	403.794	297.685	222.292	312.229	611.137	1687.73	606.03	1392.06	562.366	462.95	338.635	279.69	0	DNA-damage-inducible_transcript_4	24944	54541	202887_s_at	,
FAM108A1	AMPL6211486	219.465	274.096	470.934	424.8	165.368	207.44	311.589	430.046	146.141	119.596	140.564	170.992	226.965	146.267	206.873	0	,	,	,	,	,
SMA5	AMPL38016176	830.362	734.22	184.533	148.072	168.252	464.469	311.04	799.189	200.696	123.229	236.295	415.043	181.62	390.351	240.932	0	,	,	,	,	,
NAP1L1	AMPL27682499	221.374	348.607	58.526	144.272	414.808	410.461	308.57	68.857	164.724	106.929	54.292	264.338	317.774	299.457	224.154	0	nucleosome_assembly_protein_1-like_1	7637	4673	1556121_at,204528_s_at,208752_x_at,208753_s_at,208754_s_at,212967_x_at,213864_s_at	,
CCDC88C	AMPL5274224	270.78	213.306	307.814	187.525	259.31	236.899	308.295	354.477	42.741	27.002	36.195	12.196	23.935	16.063	16.275	0	coiled-coil_domain_containing_88C	19967	440193	215343_at,227228_s_at,231288_at,243869_at	HYDROCEPHALUS__NONSYNDROMIC__AUTOSOMAL_RECESSIVE_1__HYC1
MLL5	AMPL32162511	238.082	158.004	8.824	2.418	256.87	163.497	307.563	112.359	422.629	483.783	434.544	175.339	162.977	151.883	157.042	0	,	,	,	,	,
CLIC1	AMPL10419637	267.2	265.863	481.575	383.135	279.385	183.505	306.008	283.383	861.85	1014.01	1178.08	1487.85	1422.53	1454.58	1412.71	0	chloride_intracellular_channel_1	2062	1192	208659_at	,
DNAJC8	AMPL25002191	169.342	186.279	48.923	43.323	269.181	221.188	305.551	102.788	233.614	308.317	233.519	413.473	452.486	513.503	458.543	0	DnaJ__Hsp40__homolog__subfamily_C__member_8	15470	22826	205545_x_at,212490_at,212491_s_at	,
RARRES3	AMPL30086894	49.168	53.306	102.259	125.339	254.874	245.982	305.459	509.219	11.415	10.899	7.198	115.685	85.277	62.947	99.829	0	retinoic_acid_receptor_responder__tazarotene_induced__3	9869	5920	204070_at	,
HNRNPM	AMPL27336291	163.137	190.437	83.442	57.695	295.689	271.759	304.91	145.047	132.602	201.781	165.448	164.834	172.96	155.409	195.967	0	heterogeneous_nuclear_ribonucleoprotein_M	5046	4670	1555843_at,1555844_s_at,200072_s_at,230392_at,233605_x_at	,
RAP1B	AMPL718952	266.484	167.318	106.671	62.67	194.094	178.472	303.447	139.206	95.968	224.364	91.207	160.849	161.894	171.081	175.666	0	RAP1B__member_of_RAS_oncogene_family	9857	5908	200833_s_at	,
ANXA11	AMPL9410653	257.056	253.638	434.599	395.365	315.209	334.727	303.264	278.535	682.79	678.69	613.257	729.736	725.878	610.928	732.361	0	annexin_A11	535	311	206200_s_at,214783_s_at,228727_at	,
SFPQ	AMPL30437366	487.5	482.328	317.676	404.278	284.709	468.397	302.166	483.615	387.056	1039.44	748.268	215.189	277.241	231.938	232.04	1	splicing_factor_proline_glutamine-rich	10774	6421	201585_s_at,201586_s_at,214016_s_at,221768_at	,
URI1	AMPL11698781	72.916	111.019	13.366	9.259	230.917	195.656	302.074	76.066	79.774	59.503	76.811	76.439	81.308	89.589	82.883	0	URI1__prefoldin-like_chaperone	13236	8725	1556231_a_at,210157_at,211563_s_at,214173_x_at	,
SNRK	AMPL2955468	105.854	98.96	22.71	24.114	261.196	220.206	301.617	113.85	44.732	52.335	22.827	30.069	29.949	28.601	24.831	0	SNF_related_kinase	30598	54861	207474_at,209481_at	,
ADAR	AMPL2034972	232.234	240.333	52.557	53.411	255.206	308.337	300.336	156.855	205.209	174.189	154.548	366.498	381.883	327.143	444.282	0	adenosine_deaminase__RNA-specific	225	103	201786_s_at	AICARDI-GOUTIERES_SYNDROME_6__AGS6,DYSCHROMATOSIS_SYMMETRICA_HEREDITARIA__DSH
ZNF207	AMPL2370324	295.961	250.894	305.218	238.656	279.829	286.734	299.604	96.201	127.824	126.96	75.783	224.125	200.022	241.211	222.644	0	zinc_finger_protein_207	12998	7756	1556035_s_at,200828_s_at,200829_x_at,228157_at,229765_at,231848_x_at,239937_at,244153_at	,
WDR1	AMPL30566278	224.477	128.649	585.781	471.163	224.817	210.018	299.055	189.046	147.734	199.621	131.412	278.345	253.907	285.744	265.932	0	WD_repeat_domain_1	12754	9948	200609_s_at,200611_s_at,210935_s_at	,
EIF3M	AMPL30019034	193.926	192.931	103.037	93.21	304.118	331.045	298.507	512.823	120.656	167.021	134.086	195.144	230.212	197.983	180.699	0	eukaryotic_translation_initiation_factor_3__subunit_M	24460	10480	202231_at,202232_s_at,215190_at,239848_at	,
CAPNS1	AMPL11790711	140.701	181.123	71.892	53.964	275.392	136.493	298.415	430.916	241.711	262.56	230.023	345.124	488.329	235.987	306.702	0	calpain__small_subunit_1	1481	826	200001_at	,
MATR3	AMPL33221562	312.907	340.956	34.129	28.26	274.838	333.009	297.775	425.447	176.272	272.379	281.744	223.28	244.164	209.215	211.739	0	matrin_3	6912	724103	1558093_s_at,1564906_at,1564907_s_at,1564911_at,1565325_at,200624_s_at,200626_s_at,214363_s_at,228012_at	MYOPATHY__DISTAL__2__MPD2
ARL6IP5	AMPL28212035	44.275	69.771	84.999	96.181	293.693	214.805	295.213	95.952	221.402	188.034	109.304	511.045	548.347	435.146	433.88	0	ADP-ribosylation-like_factor_6_interacting_protein_5	16937	10550	200760_s_at,200761_s_at	,
STK10	AMPL26993028	258.727	160.499	1102.26	418.097	273.063	263.903	294.847	244.356	73.801	82.872	70.025	110.493	138.56	118.059	114.426	0	serine_threonine_kinase_10	11388	6793	203047_at,228394_at,40420_at	TESTICULAR_GERM_CELL_TUMOR__TGCT
TNIP1	AMPL29191291	635.719	397.838	1087.73	1032.56	359.019	361.118	294.847	362.432	301.309	769.713	358.658	320.248	512.144	377.422	470.456	0	TNFAIP3_interacting_protein_1	16903	10318	207196_s_at,243423_at	,
CAMK4	AMPL11791014	16.946	7.152	0.519	0.276	377.209	574.572	294.115	144.426	0.265	0.884	0.411	0.604	0.241	3.657	1.007	0	calcium_calmodulin-dependent_protein_kinase_IV	1464	814	210349_at,229029_at,241871_at	,
NUP210	AMPL13845550	304.434	305.78	36.336	36.275	249.661	247.701	292.743	602.188	35.042	14.434	44.935	183.672	164.059	254.532	248.315	0	nucleoporin_210kDa	30052	23225	212315_s_at,212316_at,213947_s_at,220035_at	,
TAF1D	AMPL35169267	459.456	527.068	50.091	29.849	321.088	398.8	292.103	184.82	327.989	340.72	271.462	142.252	177.41	171.603	168.787	0	TATA_box_binding_protein__TBP_-associated_factor__RNA_polymerase_I__D__41kDa	28759	100302240,654320,677792,677805,677822,692063,692072,79101	218750_at,221580_s_at,222728_s_at	,
CSNK1A1	AMPL2864923	316.487	246.57	204.647	115.804	249.772	347.247	291.554	548.992	469.617	1007.14	1037.42	362.392	397.519	354.437	380.693	0	casein_kinase_1__alpha_1	2451	1452	1556006_s_at,206562_s_at,208865_at,208866_at,208867_s_at,213086_s_at,213860_x_at	,
CAPN2	AMPL9650899	108.837	104.449	561.643	454.58	283.267	308.828	291.371	169.533	102.604	137.172	45.244	73.662	92.614	66.082	57.549	0	calpain_2__m_II__large_subunit	1479	824	208683_at,214888_at	,
CST7	AMPL9090280	0.119	0	0	0.345	88.84	22.585	289.724	50.462	111.365	90.826	43.907	760.046	1210.24	418.038	482.2	0	cystatin_F__leukocystatin	2479	8530	210140_at	,
DNTTIP2	AMPL26575284	253.118	211.143	180.769	210.949	255.872	263.289	288.444	174.38	168.176	346.12	223.236	88.032	128.577	96.51	97.313	0	deoxynucleotidyltransferase__terminal__interacting_protein_2	24013	30836	202776_at	,
HNRNPUL2	AMPL3964632	249.777	240.499	123.671	105.163	259.31	282.929	288.169	277.417	338.077	286.813	345.291	533.747	482.796	484.38	563.071	0	heterogeneous_nuclear_ribonucleoprotein_U-like_2	25451	221092	222264_at,225405_at,227608_at,66053_at	,
IDS	AMPL1808058	206.934	193.014	220.089	300.704	211.951	205.353	287.986	136.223	609.122	672.112	533.463	336.913	242.841	215.745	316.937	0	iduronate_2-sulfatase	5389	3423	1559136_s_at,202438_x_at,202439_s_at,206342_x_at,210666_at,211782_at,212221_x_at,212223_at,217432_s_at,236823_at	MUCOPOLYSACCHARIDOSIS_TYPE_II
GTF3A	AMPL11317389	241.184	278.669	45.809	38.21	256.759	241.441	287.529	456.768	34.378	25.824	27.866	139.958	136.876	122.63	123.486	0	general_transcription_factor_IIIA	4662	2971	201338_x_at,215091_s_at,238880_at	,
PDIA3P	AMPL19943993	222.329	199.834	258.761	363.719	258.645	277.773	287.437	223.723	175.609	365.955	237.426	259.749	309.235	328.057	307.541	0	,	,	,	,	,
ATG2A	AMPL25973472	119.936	94.47	268.234	256.206	228.144	326.258	286.248	557.32	21.105	27.002	25.398	20.649	26.702	25.074	24.16	0	autophagy_related_2A	29028	23130	213300_at	,
FBXW4	AMPL34886093	206.815	206.57	153.907	123.75	196.867	197.252	285.791	422.588	67.297	51.157	62.313	90.568	69.4	73.526	87.246	0	F-box_and_WD_repeat_domain_containing_4	10847	6468	221519_at	SPLIT-HAND_FOOT_MALFORMATION_3__SHFM3
TOMM20	AMPL25580621	165.165	170.062	40.877	33.995	309.442	257.766	285.516	230.435	172.954	168.2	156.502	175.581	172.479	174.737	166.102	0	translocase_of_outer_mitochondrial_membrane_20_homolog__yeast	20947	9804	200662_s_at,212773_s_at,241448_at	,
MGEA5	AMPL12831870	410.885	300.956	198.677	116.426	225.815	271.022	285.425	49.841	118.002	106.635	73.212	178.238	150.227	189.887	161.74	0	meningioma_expressed_antigen_5__hyaluronidase	7056	10724	200898_s_at,200899_s_at,214972_at,223494_at	,
YBX1	AMPL29383354	162.182	204.906	124.449	340.227	485.125	294.835	284.601	79.173	251.799	111.446	40.719	735.411	659.725	805.516	753.669	0	Y_box_binding_protein_1	8014	4904	208627_s_at,208628_s_at	,
DYNLRB1	AMPL26512714	287.13	241.247	208.151	126.79	296.687	327.485	283.778	744.75	402.586	462.279	469.711	339.811	554.361	336.807	402.001	0	dynein__light_chain__roadblock-type_1	15468	83658	1554568_at,217917_s_at,217918_at	,
GATAD2A	AMPL30656219	184.14	180.624	85.908	58.662	270.512	248.928	282.955	283.383	211.447	333.454	184.779	139.595	157.083	162.984	188.082	0	GATA_zinc_finger_domain_containing_2A	29989	54815	218131_s_at,222526_at,234294_x_at,238324_at	,
FAIM3	AMPL29877207	467.571	422.453	1.687	0	297.353	362.1	281.948	198.741	0.133	0.098	0	0	0	0	0	0	Fas_apoptotic_inhibitory_molecule_3	14315	9214	221601_s_at,221602_s_at	,
RASA3	AMPL13647274	215.288	161.331	241.631	117.048	247.443	386.894	281.674	335.709	76.721	100.449	82.467	82.719	91.411	83.32	90.266	0	RAS_p21_protein_activator_3	20331	22821	206220_s_at,206221_at,225562_at	,
SNHG5	AMPL21204848	218.749	246.902	255.257	352.94	305.56	316.193	280.759	243.61	131.806	126.371	111.053	177.272	40.293	120.801	71.642	0	small_nucleolar_RNA_host_gene_5__non-protein_coding	21026	26799.7	225155_at,244669_at	,
GZMH	AMPL16317505	0	0	0	0	9.317	0.368	280.393	103.161	0	0	0	0	0.241	0	0	0	granzyme_H__cathepsin_G-like_2__protein_h-CCPX	4710	2999	210321_at	,
SIN3A	AMPL24587817	345.606	287.817	64.366	25.565	217.164	199.707	280.393	563.907	159.548	155.926	168.018	127.037	127.495	130.335	146.976	0	SIN3_transcription_regulator_family_member_A	19353	25942	225135_at,238005_s_at,238006_at	,
BCL9L	AMPL21735451	65.398	64.865	76.953	28.398	237.682	227.816	279.936	811.867	78.314	134.128	60.668	23.306	26.221	20.112	20.134	0	B-cell_CLL_lymphoma_9-like	23688	283149	227616_at,228065_at	,
SF3A2	AMPL12285268	218.51	177.963	280.822	236.929	280.938	279.001	279.753	732.445	289.628	297.516	333.363	219.295	230.332	216.659	248.818	0	splicing_factor_3a__subunit_2__66kDa	10766	8175	209381_x_at,37462_i_at	,
NFKBIZ	AMPL13885166	310.162	348.441	237.868	377.884	374.769	841.421	277.923	327.009	1780.24	1118.39	1759.36	104.576	54.245	119.365	52.683	0	nuclear_factor_of_kappa_light_polypeptide_gene_enhancer_in_B-cells_inhibitor__zeta	29805	64332	223217_s_at,223218_s_at,243606_at	,
SLC9A3R1	AMPL30026287	59.192	46.237	364.004	292.343	178.123	176.508	277.923	231.056	286.177	577.849	666.007	488.825	463.792	368.15	567.601	0	solute_carrier_family_9__subfamily_A__NHE3__cation_proton_antiporter_3__member_3_regulator_1	11075	9368	201349_at	NEPHROLITHIASIS_OSTEOPOROSIS__HYPOPHOSPHATEMIC__2__NPHLOP2
PABPN1	AMPL30454890	503.611	352.017	1474.05	878.412	227.922	278.019	277.283	235.158	234.543	236.54	241.848	360.823	374.305	345.949	417.773	0	poly_A__binding_protein__nuclear_1	8565	8106	201544_x_at,201545_s_at,213046_at	OCULOPHARYNGEAL_MUSCULAR_DYSTROPHY__OPMD
RPS6KA3	AMPL28895063	120.652	107.443	30.496	11.055	279.829	250.401	277.191	265.734	124.904	219.259	157.633	172.924	158.286	178.394	148.821	0	ribosomal_protein_S6_kinase__90kDa__polypeptide_3	10432	6197	203843_at,226335_at	COFFIN-LOWRY_SYNDROME__CLS,MENTAL_RETARDATION__X-LINKED_19__MRX19
GPI	AMPL4245504	173.28	175.884	333.378	248.329	231.582	260.957	276.551	382.567	161.141	162.505	147.35	215.31	245.247	241.472	286.401	0	glucose-6-phosphate_isomerase	4458	2821	208308_s_at	HEMOLYTIC_ANEMIA__NONSPHEROCYTIC__DUE_TO_GLUCOSE_PHOSPHATE_ISOMERASE
ESYT2	AMPL32666681	79.241	79.002	185.571	236.169	236.462	337.55	276.185	221.735	391.702	539.555	402.874	190.917	93.937	174.999	192.612	0	extended_synaptotagmin-like_protein_2	22211	57488	1555829_at,1555830_s_at,1558511_s_at,224698_at,224699_s_at	,
ENSA	AMPL28391836	234.979	257.38	161.563	170.942	249.106	220.328	275.179	156.358	166.052	191.667	148.481	350.8	367.449	342.945	360.728	0	endosulfine_alpha	3360	2029	202596_at,221486_at,221487_s_at,228851_s_at,228852_at	,
SEMA4D	AMPL27873493	61.818	73.597	209.319	254.133	239.346	313.983	275.087	143.804	90.924	141.885	57.069	275.568	247.171	249.699	242.275	0	sema_domain__immunoglobulin_domain__Ig__transmembrane_domain__TM__and_short_cytoplasmic_domain__semaphorin__4D	10732	10507	203528_at,228891_at	,
ATP5C1	AMPL4531796	62.653	89.896	53.854	54.931	193.984	127.164	274.813	54.191	138.045	118.319	94.806	396.929	410.749	452.254	444.282	0	ATP_synthase__H_transporting__mitochondrial_F1_complex__gamma_polypeptide_1	833	509	205711_x_at,208870_x_at,213366_x_at	,
ARHGAP15	AMPL32061520	240.468	161.746	54.763	53.895	290.476	291.644	274.538	80.043	66.899	42.124	50.385	111.097	122.684	139.085	113.923	0	Rho_GTPase_activating_protein_15	21030	1.01928e+08	1561489_at,218870_at	,
LUC7L2	AMPL30530045	730.713	425.946	657.543	430.189	199.307	353.139	274.264	182.334	226.314	252.054	304.469	216.638	200.864	226.715	215.933	0	LUC7-like_2__S,_cerevisiae	21608	1.00997e+08	220099_s_at,226780_s_at,226781_at	,
PCNP	AMPL33868042	228.534	243.326	71.763	60.044	260.641	246.719	274.081	71.84	102.472	101.038	60.976	138.025	109.814	134.253	104.024	0	PEST_proteolytic_signal_containing_nuclear_protein	30023	57092	1554868_s_at,217816_s_at	,
PRF1	AMPL29459941	0.119	0	0	0	41.148	15.343	273.989	631.645	0	0.393	0	0.483	1.443	0.392	1.342	1	perforin_1__pore_forming_protein	9360	5551	1553681_a_at,214617_at	HEMOPHAGOCYTIC_LYMPHOHISTIOCYTOSIS__FAMILIAL__2__FHL2
STOM	AMPL30344390	9.666	19.543	56.32	96.527	220.159	167.18	273.075	67.738	473.997	413.675	144.882	200.819	223.236	155.409	194.122	0	stomatin	3383	2040	201060_x_at,201061_s_at	,
FLT3LG	AMPL8205188	30.073	28.025	23.488	29.435	377.985	429.732	272.709	315.45	10.752	10.703	5.964	13.766	20.688	17.761	24.328	0	fms-related_tyrosine_kinase_3_ligand	3766	2323	206980_s_at,210607_at	,
NUCKS1	AMPL36288463	579.153	329.314	289.776	210.949	278.276	288.329	272.617	186.187	162.999	134.324	108.173	384.249	397.158	553.074	414.249	0	nuclear_casein_kinase_and_cyclin-dependent_kinase_substrate_1	29923	64710	217802_s_at,222424_s_at,224581_s_at,224582_s_at,229353_s_at	,
RNASEK	AMPL3473265	229.847	239.085	155.205	154.221	295.689	242.545	272.617	195.758	325.467	337.087	315.883	362.513	443.104	366.975	455.02	0	ribonuclease__RNase_K	33911	440400	224573_at	,
ADD1	AMPL25603913	427.353	433.264	52.557	41.457	206.073	217.26	271.885	392.883	181.051	167.414	197.427	258.058	244.285	221.23	283.884	0	adducin_1__alpha	243	118	208030_s_at,214726_x_at,214736_s_at,238939_at	,
CD99	AMPL7817630	77.809	162.328	149.754	244.046	213.171	373.515	271.885	200.854	243.835	338.363	206.167	198.042	254.508	243.953	215.598	0	CD99_molecule	7082	4267	201028_s_at,201029_s_at	,
TMA7	AMPL30533234	105.138	140.956	141.968	189.115	347.041	281.824	271.794	45.739	73.137	53.71	22.519	272.791	216.982	295.8	236.402	0	translation_machinery_associated_7_homolog__S,_cerevisiae	26932	51372	221791_s_at	,
WAS	AMPL1943268	476.282	414.969	1512.21	1293.54	232.691	352.894	271.062	921.491	192.864	122.247	241.128	108.681	131.344	129.551	173.988	1	Wiskott-Aldrich_syndrome	12731	7454	205400_at,38964_r_at	NEUTROPENIA__SEVERE_CONGENITAL__X-LINKED__SCNX,THROMBOCYTOPENIA_1__THC1,WISKOTT-ALDRICH_SYNDROME__WAS
FLOT2	AMPL27336013	332.956	388.69	508.697	573.7	303.564	277.528	270.879	482.994	114.02	81.694	100.976	165.437	164.42	143.264	173.82	0	flotillin_2	3758	2319	201350_at,211299_s_at	,
ITGB1	AMPL7498658	103.706	103.784	106.93	97.77	331.291	202.776	270.147	82.156	176.671	244.101	151.155	223.522	241.999	202.946	204.021	0	integrin__beta_1__fibronectin_receptor__beta_polypeptide__antigen_CD29_includes_MDF2__MSK12	6153	3688	1553530_a_at,1553678_a_at,211945_s_at,216178_x_at	,
MAPK1IP1L	AMPL34706372	266.126	242.578	29.328	20.383	295.8	201.548	270.056	361.81	154.637	289.857	292.438	188.864	160.451	167.685	158.049	0	mitogen-activated_protein_kinase_1_interacting_protein_1-like	19840	93487	212497_at,212643_at,212644_s_at,225643_at	,
CCND3	AMPL9124410	82.344	110.769	163.25	138.882	210.287	292.503	269.781	833.121	137.248	129.316	165.756	195.627	196.414	150.316	203.35	1	cyclin_D3	1585	896	201700_at	,
IK	AMPL27326767	156.573	127.401	244.875	337.67	325.857	335.096	269.507	62.145	84.951	77.374	35.886	160.969	156.602	177.088	159.559	0	IK_cytokine__down-regulator_of_HLA_II	5958	3550	200066_at	,
MTDH	AMPL16184534	448.238	302.952	125.747	113.317	246.777	271.759	268.958	290.219	163.928	249.108	251.308	211.204	236.707	212.088	205.363	0	metadherin	29608	92140	1559822_s_at,212248_at,212250_at,212251_at,227277_at	,
HIGD2A	AMPL35200209	263.62	316.84	196.342	231.194	294.247	360.381	268.775	441.729	212.111	214.251	179.432	258.662	280.127	244.345	353.681	0	HIG1_hypoxia_inducible_domain_family__member_2A	28311	192286	209328_x_at,209329_x_at	,
NIPBL	AMPL18036197	224.954	277.921	70.595	63.637	203.855	277.651	266.03	138.833	141.894	168.298	124.831	149.497	160.21	144.178	124.157	0	Nipped-B_homolog__Drosophila	28862	25836	207108_s_at,212469_at,212483_at,213918_s_at,242352_at	CORNELIA_DE_LANGE_SYNDROME_1__CDLS1
EIF4EBP2	AMPL28677779	177.577	166.071	170.258	125.547	230.141	232.848	265.481	265.609	110.037	126.076	140.975	188.623	168.63	222.405	203.182	0	eukaryotic_translation_initiation_factor_4E_binding_protein_2	3289	1979	208769_at,208770_s_at,224645_at,224653_at	,
G3BP2	AMPL20931506	509.459	282.911	621.078	687.639	212.617	298.763	265.481	100.8	221.27	192.06	199.689	199.974	173.2	215.483	193.451	0	GTPase_activating_protein__SH3_domain__binding_protein_2	30291	9908	206383_s_at,208840_s_at,208841_s_at	,
MAPRE1	AMPL12828406	232.353	223.368	251.623	198.304	255.428	271.022	264.567	333.472	452.627	670.737	730.89	271.462	320.421	317.609	260.563	0	microtubule-associated_protein__RP_EB_family__member_1	6890	22919	200712_s_at,200713_s_at	,
KPNB1	AMPL9944729	350.38	223.784	101.739	94.661	233.246	292.748	264.475	398.6	95.835	139.234	120.924	160.728	174.403	203.73	215.094	0	karyopherin__importin__beta_1	6400	3837	208974_x_at,208975_s_at,213507_s_at,213573_at,213574_s_at,213803_at	,
AP2M1	AMPL1063016	190.943	238.586	387.752	484.498	254.43	261.939	263.926	392.51	422.363	507.741	564.106	1013.27	1064.46	1047.77	1347.78	0	adaptor-related_protein_complex_2__mu_1_subunit	564	1173	200613_at	,
CAST	AMPL3996244	366.013	281.081	423.958	323.298	254.208	289.311	263.926	165.928	349.226	417.505	497.268	375.796	370.577	379.642	281.535	0	calpastatin	1515	831	1564010_at,207467_x_at,208908_s_at,212580_at,212586_at	,
GBP2	AMPL28938305	43.32	19.21	139.243	90.032	259.865	270.163	263.926	336.952	48.316	52.237	4.113	5.072	10.344	7.966	7.886	0	guanylate_binding_protein_2__interferon-inducible	4183	2634	202748_at,242907_at	,
GDI2	AMPL7412256	305.15	301.123	170.258	68.336	256.316	256.293	263.652	303.021	213.836	239.682	237.735	339.328	333.17	410.463	351.164	0	GDP_dissociation_inhibitor_2	4227	2665	200008_s_at,200009_at	,
PSME1	AMPL28946493	155.38	185.863	83.831	94.868	277.278	256.293	263.194	243.361	112.427	93.575	94.909	191.4	222.153	199.159	246.134	0	proteasome__prosome__macropain__activator_subunit_1__PA28_alpha	9568	5720	200814_at	,
CTNNB1	AMPL10735165	433.201	407.567	300.936	292.482	211.175	268.813	262.92	244.604	373.119	806.436	586.522	540.389	495.786	521.209	513.575	1	catenin__cadherin-associated_protein__beta_1__88kDa	2514	1499	1554411_at,201533_at,223679_at	COLORECTAL_CANCER__CRC,MEDULLOBLASTOMA__MDB,MENTAL_RETARDATION__AUTOSOMAL_DOMINANT_19__MRD19,MESOTHELIOMA__MALIGNANT__MESOM,OVARIAN_CANCER,PILOMATRIXOMA,SALIVARY_GLAND_ADENOMA__PLEOMORPHIC
UBE2L3	AMPL11737749	128.409	139.127	41.916	19.209	212.062	171.721	262.463	165.307	85.349	138.055	107.762	250.692	237.188	254.27	254.69	0	ubiquitin-conjugating_enzyme_E2L_3	12488	7332	200676_s_at,200682_s_at,200683_s_at,200684_s_at	,
PTGES3	AMPL13268836	135.689	160.249	109.136	93.21	239.79	193.938	261.822	164.934	138.974	197.755	261.488	131.263	96.102	132.947	124.661	0	prostaglandin_E_synthase_3__cytosolic	16049	10728	200627_at	,
CD6	AMPL12086578	10.383	5.988	0.389	0	468.267	370.569	260.907	406.803	0.265	0.098	0	0	0	0	0	0	CD6_molecule	1691	923	1566448_at,208602_x_at,211893_x_at,211900_x_at,213958_at	,
RBL2	AMPL27471829	58.118	70.603	7.527	2.971	201.304	197.866	260.541	70.597	45.395	28.868	28.277	121.482	109.453	102.257	91.944	0	retinoblastoma-like_2__p130	9894	5934	212331_at,212332_at	,
USP36	AMPL14419927	216.004	131.559	218.662	111.244	282.158	210.754	260.176	214.774	119.993	141.001	188.069	44.801	49.314	39.962	49.327	0	ubiquitin_specific_peptidase_36	20062	57602	1554836_at,220370_s_at,224978_s_at,224979_s_at,227093_at	,
MBD2	AMPL27503161	239.036	400.249	178.823	270.647	299.682	277.528	259.993	110.494	160.211	151.9	88.019	173.287	188.476	196.547	177.344	0	methyl-CpG_binding_domain_protein_2	6917	8932	202484_s_at,202485_s_at,214396_s_at,214397_at	,
ATP5B	AMPL7735358	223.045	195.842	307.165	526.37	220.602	235.794	259.078	184.82	278.877	428.698	352.078	534.109	474.376	536.749	514.414	0	ATP_synthase__H_transporting__mitochondrial_F1_complex__beta_polypeptide	830	506	201322_at	,
TARP	AMPL2704917	0.119	0	0	0	54.014	11.17	258.895	27.841	0.133	0.393	0.206	0.121	0	0.131	0.168	0	,	,	,	,	,
TUBB	AMPL15720881	74.11	138.212	82.014	99.981	267.185	199.584	257.614	118.822	479.838	318.431	258.403	2309.72	1684.25	2503	2170.07	0	tubulin__beta_class_I	20778	203068	209026_x_at,211714_x_at,212320_at	,
ZBTB1	AMPL2994016	100.842	130.894	10.641	11.193	183.891	163.865	256.699	200.605	193.661	196.478	236.398	84.772	72.047	89.981	72.313	0	zinc_finger_and_BTB_domain_containing_1	20259	22890	205092_x_at,213376_at	,
QRICH1	AMPL21566773	638.345	356.341	206.204	83.951	236.684	367.5	256.425	613.375	204.279	330.213	235.164	136.576	162.375	132.816	156.707	0	glutamine-rich_1	24713	54870	209174_s_at	,
TSPYL1	AMPL8250653	104.064	171.892	11.809	12.99	281.381	198.48	256.425	70.224	142.956	115.963	98.199	120.033	141.567	94.421	123.151	0	TSPY-like_1	12382	7259	1560647_at,1560648_s_at,221493_at	SUDDEN_INFANT_DEATH_WITH_DYSGENESIS_OF_THE_TESTES_SYNDROME__SIDDT
UBE3A	AMPL16814665	138.672	148.856	70.205	51.062	199.973	170.494	256.059	59.411	33.847	36.232	25.809	53.978	47.029	43.227	43.455	0	ubiquitin_protein_ligase_E3A	12496	7337	211285_s_at,211575_s_at,212278_x_at,213128_s_at,213291_s_at	ANGELMAN_SYNDROME__AS
RAB5C	AMPL20649022	252.402	247.069	240.204	190.496	227.035	207.195	256.059	344.037	274.629	314.012	295.523	338.724	355.422	338.897	334.554	0	RAB5C__member_RAS_oncogene_family	9785	5878	201140_s_at,201156_s_at	,
BRD4	AMPL17127188	509.22	390.353	317.806	185.107	278.165	260.834	254.687	178.357	285.912	303.309	206.887	210.48	213.854	206.603	227.342	1	bromodomain_containing_4	13575	23476	202102_s_at,202103_at,226052_at,226054_at,238612_at,240360_at	,
UXT	AMPL16260829	190.107	218.628	78.121	88.511	226.259	231.744	253.314	335.088	56.014	80.418	73.11	106.025	115.106	123.674	106.373	0	ubiquitously-expressed__prefoldin-like_chaperone	12641	8409	218495_at	,
OGT	AMPL17559182	246.435	247.235	72.671	44.636	173.687	335.832	252.948	198.741	107.781	206.788	132.338	310.225	275.196	229.98	229.691	0	O-linked_N-acetylglucosamine__GlcNAc__transferase	8127	8473	207563_s_at,207564_x_at,209240_at,212307_s_at,220594_at	,
PRRC2C	AMPL24370055	200.012	152.682	9.473	8.913	176.46	164.356	251.942	69.354	163.397	174.484	138.507	222.797	182.462	187.666	205.363	0	proline-rich_coiled-coil_2C	24903	23215	211944_at,211946_s_at,211947_s_at,211948_x_at,214055_x_at	,
SORL1	AMPL10156511	93.92	62.952	107.449	73.31	205.518	338.041	251.942	272.694	1.593	1.767	0.823	7.849	4.691	0.522	0	0	sortilin-related_receptor__L_DLR_class__A_repeats_containing	11185	6653	203509_at,212560_at,230707_at	ALZHEIMER_DISEASE__AD
CCDC69	AMPL32872347	323.17	294.137	727.359	398.405	161.487	186.082	251.851	361.81	62.518	52.728	48.123	121.965	129.058	95.727	102.01	0	coiled-coil_domain_containing_69	24487	26112	1553102_a_at,212886_at	,
HMGN2	AMPL28381253	246.077	311.351	115.365	147.381	252.877	313.37	251.668	157.352	168.176	151.311	117.016	682.641	573.846	907.903	638.236	0	high_mobility_group_nucleosomal_binding_domain_2	4986	3151	208668_x_at	,
CD96	AMPL26944744	3.222	34.262	0.13	0	198.42	190.01	251.485	58.292	0.133	0.393	0	0	0	0.261	0.168	0	CD96_molecule	16892	10225	1555120_at,206761_at	C_SYNDROME
RBM25	AMPL34785770	421.028	305.863	218.402	207.425	213.393	338.532	251.393	166.798	298.521	298.989	262.104	207.34	202.668	223.058	226.336	0	RNA_binding_motif_protein_25	23244	58517	1557081_at,212027_at,212028_at,212030_at,212031_at,212033_at,236613_at	,
LAT	AMPL500563	6.683	2.661	107.839	125.478	237.017	327.854	251.21	614.742	290.292	352.208	370.586	379.54	513.347	412.553	489.751	0	linker_for_activation_of_T_cells	18874	27040	209881_s_at,211005_at	,
BCL2	AMPL1657954	303.718	217.547	1.298	3.04	331.735	305.759	250.661	431.662	75.128	66.278	70.128	33.571	53.644	41.268	34.563	1	B-cell_CLL_lymphoma_2	990	596	203684_s_at,203685_at,207005_s_at	B-CELL_CLL_LYMPHOMA_2__BCL2
GNB1	AMPL9800071	223.403	258.877	218.532	152.01	236.906	210.754	250.478	369.019	309.008	468.269	391.152	331.116	348.806	353.784	374.15	0	guanine_nucleotide_binding_protein__G_protein__beta_polypeptide_1	4396	2782	200744_s_at,200745_s_at,200746_s_at	,
S100A10	AMPL7815897	28.403	40.582	186.609	212.4	318.537	233.83	249.655	116.833	102.073	247.734	99.536	70.039	83.353	78.227	97.816	0	S100_calcium_binding_protein_A10	10487	6281	200872_at	,
SERBP1	AMPL1378012	221.971	180.374	91.098	106.96	276.39	331.904	249.655	131.002	230.428	249.305	122.569	313.606	315.489	364.232	357.875	0	SERPINE1_mRNA_binding_protein_1	17860	26135	209669_s_at,210466_s_at,217724_at,217725_x_at,227369_at,228129_at	,
LCP2	AMPL27141444	2.983	6.403	68.389	48.436	259.421	282.683	249.015	114.099	427.407	251.563	302.618	972.216	918.804	730.162	774.641	0	lymphocyte_cytosolic_protein_2__SH2_domain_containing_leukocyte_protein_of_76kDa	6529	3937	205269_at,205270_s_at,244251_at,244556_at,244598_at	,
PPP6R1	AMPL25724999	332.24	258.877	810.412	767.306	222.044	278.387	248.923	563.285	156.229	172.127	210.177	302.255	285.54	296.975	357.036	0	protein_phosphatase_6__regulatory_subunit_1	29195	22870	209229_s_at	,
TRAM1	AMPL25079399	87.356	104.2	12.977	15.477	213.282	174.912	248.832	61.151	85.88	100.35	41.028	110.734	108.491	142.611	134.728	0	translocation_associated_membrane_protein_1	20568	23471	201398_s_at,201399_s_at	,
RHOF	AMPL30799908	142.014	124.99	222.555	159.68	222.931	192.22	248.191	370.883	36.768	42.418	45.861	56.997	61.462	56.679	68.958	0	ras_homolog_family_member_F__in_filopodia	15703	54509	1554538_at,1554539_a_at,219045_at,222812_s_at,241886_x_at	,
SLC25A5	AMPL6719375	193.091	318.669	149.624	206.941	219.937	255.434	246.911	249.576	118.931	150.525	122.878	444.628	267.258	530.22	336.064	0	solute_carrier_family_25__mitochondrial_carrier__adenine_nucleotide_translocator__member_5	10991	292	200657_at	,
SMG1P1	AMPL19246509	595.383	436.008	152.869	119.19	176.792	379.161	246.545	181.713	111.763	153.177	212.953	131.867	79.744	124.066	119.963	0	SMG1_pseudogene_1	44186	641298	1558534_at,231989_s_at	,
ITGA4	AMPL2794417	256.937	231.185	115.495	71.03	194.982	221.924	246.087	225.339	52.696	24.548	61.49	145.995	91.532	132.555	109.728	0	integrin__alpha_4__antigen_CD49D__alpha_4_subunit_of_VLA-4_receptor	6140	3676	205884_at,205885_s_at	,
TAB2	AMPL25632299	213.378	178.378	46.717	21.903	215.278	234.076	245.996	128.641	73.004	148.071	110.538	72.696	63.747	68.824	64.092	0	TGF-beta_activated_kinase_1_MAP3K7_binding_protein_2	17075	23118	1565889_at,210284_s_at,212184_s_at	CONGENITAL_HEART_DEFECTS__MULTIPLE_TYPES__2__CHTD2
SZRD1	AMPL5033277	233.666	275.842	367.248	595.949	265.41	312.51	245.904	83.896	196.581	205.807	75.063	293.682	279.526	307.162	365.593	0	SUZ_RNA_binding_domain_containing_1	30232	26099	212002_at,212003_at,212004_at,212005_at	,
MAZ	AMPL5437036	130.438	187.11	165.327	139.573	270.845	268.076	245.904	226.085	216.093	134.717	214.29	512.131	440.458	499.53	518.944	0	MYC-associated_zinc_finger_protein__purine-binding_transcription_factor	6914	4150	207824_s_at,212064_x_at	,
CBX4	AMPL11283172	189.391	181.705	196.601	282.532	218.717	238.126	243.434	331.235	64.908	45.953	44.421	61.103	61.222	49.888	55.367	0	chromobox_homolog_4	1554	8535	206724_at,227558_at	,
HEXIM1	AMPL28446237	141.417	122.495	637.299	325.302	203.189	279.492	242.885	305.009	586.424	594.149	686.263	148.29	123.044	110.092	125.835	0	hexamethylene_bis-acetamide_inducible_1	24953	10614	202814_s_at,202815_s_at	,
PXN	AMPL5092974	3.222	4.324	72.801	43.185	234.688	163.62	242.611	405.685	180.387	126.763	146.528	33.933	36.925	31.212	28.355	0	paxillin	9718	5829	201087_at,211823_s_at	,
ALKBH5	AMPL32207529	173.519	296.632	134.182	191.671	240.012	259.975	242.154	177.114	238.392	223.383	178.198	209.997	208.322	176.435	230.866	0	alkB__alkylation_repair_homolog_5__E,_coli	25996	54890	1553101_a_at,234302_s_at	,
KRTCAP2	AMPL15916577	125.664	171.476	94.213	85.471	243.45	225.975	242.154	240.503	153.575	128.924	106.322	238.495	243.683	282.871	271.804	0	keratinocyte_associated_protein_2	28942	200185	224885_s_at,233122_at	,
CTBP1	AMPL7974282	266.604	310.436	586.689	449.605	222.377	247.087	241.513	408.171	142.027	109.875	142.312	255.16	232.858	234.159	274.488	0	C-terminal_binding_protein_1	2494	1487	1557714_at,203392_s_at,212863_x_at,213980_s_at	,
EIF3D	AMPL10239865	394.058	339.127	353.233	282.532	227.257	279.614	240.507	464.474	140.699	141.885	143.854	191.642	211.93	203.338	183.719	0	eukaryotic_translation_initiation_factor_3__subunit_D	3278	8664	200005_at	,
LSM14A	AMPL33093559	137.359	210.644	37.503	41.319	182.449	246.719	240.141	149.522	78.579	85.622	72.39	171.475	140.244	142.219	123.151	0	LSM14A__SCD6_homolog_A__S,_cerevisiae	24489	26065	212131_at,212132_at,222099_s_at	,
CARD11	AMPL15351043	292.858	232.183	2.336	0.415	239.013	197.62	239.409	220.243	0.929	0.491	0.103	0	0	0.131	0.168	1	caspase_recruitment_domain_family__member_11	16393	84433	223514_at	IMMUNODEFICIENCY_11__IMD11,PERSISTENT_POLYCLONAL_B-CELL_LYMPHOCYTOSIS__PPBL
PHF1	AMPL37305921	441.674	405.405	259.669	301.464	256.094	396.837	239.226	318.93	227.11	282.984	336.962	60.258	76.737	55.242	55.871	0	PHD_finger_protein_1	8919	5252	202928_s_at,40446_at	,
HIST2H2AB	AMPL15642666	189.153	246.57	39.45	35.377	246.444	328.958	239.043	331.235	68.89	39.276	36.503	566.714	471.851	778.744	477.838	0	histone_cluster_2__H2ab	20508	317772	,	,
KAT7	AMPL12850996	331.524	269.106	92.007	30.678	208.291	316.193	238.86	283.631	96.366	92.495	97.377	98.176	98.267	97.294	94.796	0	K_lysine__acetyltransferase_7	17016	11143	200049_at	,
DAZAP1	AMPL31403781	213.617	191.767	151.311	148.072	202.302	190.01	238.769	326.885	166.317	199.228	198.866	160.969	172.96	176.043	203.182	0	DAZ_associated_protein_1	2683	26528	218443_s_at,226620_x_at,229813_x_at	,
KCNA3	AMPL10315747	71.126	95.468	2.595	2.28	262.527	251.383	238.037	107.139	0.929	2.848	0.103	0	0.12	0.131	0	0	potassium_voltage-gated_channel__shaker-related_subfamily__member_3	6221	3738	207237_at	,
SCARNA9	AMPL20994978	180.083	188.69	16.481	14.303	307.113	163.374	238.037	139.703	136.186	75.312	59.125	264.096	230.453	233.506	220.128	0	small_Cajal_body-specific_RNA_9	32566	1.00158e+08	,	,
PIK3IP1	AMPL16847531	119.578	96.632	70.465	47.469	249.217	432.801	237.762	663.215	71.146	19.049	33.11	12.68	19.726	6.007	10.402	0	phosphoinositide-3-kinase_interacting_protein_1	24942	113791	1555632_at,221756_at,221757_at	,
C14orf2	AMPL30072459	131.75	138.711	247.73	276.451	205.186	171.598	237.305	167.171	49.643	70.697	56.555	188.744	184.025	188.189	193.115	0	chromosome_14_open_reading_frame_2	1188	9556	202279_at,210532_s_at	,
PTP4A2	AMPL15772748	87.714	121.58	67.48	66.055	188.549	190.256	236.939	103.658	61.456	63.431	55.526	112.787	104.882	118.059	120.634	0	protein_tyrosine_phosphatase_type_IVA__member_2	9635	8073	208615_s_at,208616_s_at,208617_s_at,216988_s_at	,
PPP1R15A	AMPL25240818	1122.27	802.578	1033.49	1181.05	273.618	376.584	236.756	664.582	3016.94	2286.36	3414.04	68.711	73.61	63.731	62.414	0	protein_phosphatase_1__regulatory_subunit_15A	14375	23645	202014_at,37028_at	,
PAG1	AMPL33106903	51.435	63.701	30.496	12.023	277.721	291.766	235.567	375.109	250.339	534.547	609.144	237.65	194.369	231.547	238.08	0	phosphoprotein_associated_with_glycosphingolipid_microdomains_1	30043	55824	225622_at,225626_at,227354_at	,
PRR13	AMPL33235627	164.688	189.938	221.128	206.181	209.733	227.939	235.018	169.533	117.338	105.751	128.636	206.857	236.587	184.924	206.37	0	proline_rich_13	24528	54458	217794_at	,
SQSTM1	AMPL29319043	614	315.842	802.496	381.96	241.121	227.448	234.926	683.35	3670.79	6389.04	8777.67	2401.86	2531.73	1889.2	2747.4	0	sequestosome_1	11280	8878	201471_s_at,213112_s_at,235530_at,239004_at,242568_s_at	PAGET_DISEASE_OF_BONE__PDB
PTBP3	AMPL6824070	148.935	171.06	23.878	18.103	224.817	184.855	234.835	151.759	173.485	131.182	154.137	233.907	216.621	235.203	197.813	0	polypyrimidine_tract_binding_protein_3	10253	9991	207223_s_at,214697_s_at,214698_at,224617_at,224618_at	,
SELK	AMPL35655307	104.541	80.333	7.267	2.695	269.625	142.999	234.743	210.921	456.875	629.006	904.05	119.187	126.773	129.812	118.788	0	Selenoprotein_K_Source_UniProtKB_Swiss-Prot_Acc_Q9Y6D0	,	58515	223070_at,243371_at	,
ESYT1	AMPL24511936	190.107	156.507	78.121	90.239	178.789	215.296	234.56	328.127	245.958	195.202	387.347	696.648	725.517	670.48	707.026	0	extended_synaptotagmin-like_protein_1	29534	23344	208858_s_at	,
TMC8	AMPL34948548	108.718	135.385	36.595	45.465	301.124	302.077	234.56	77.93	141.23	72.759	86.888	374.347	365.886	364.232	347.137	0	transmembrane_channel-like_8	20474	147138	227353_at,236554_x_at	EPIDERMODYSPLASIA_VERRUCIFORMIS__EV
PNPLA2	AMPL31010631	414.942	321.829	184.273	119.328	213.504	234.567	234.378	537.309	246.091	296.829	283.698	145.271	152.633	111.66	129.023	0	patatin-like_phospholipase_domain_containing_2	30802	57104	212705_x_at,39854_r_at	NEUTRAL_LIPID_STORAGE_DISEASE_WITH_MYOPATHY__NLSDM
PACS1	AMPL33021245	343.219	254.553	40.099	17.896	270.069	279.246	234.012	252.807	106.188	60.387	100.77	138.871	137.357	123.674	121.641	0	phosphofurin_acidic_cluster_sorting_protein_1	30032	55690	220557_s_at,224658_x_at	MENTAL_RETARDATION__AUTOSOMAL_DOMINANT_17__MRD17
CLK1	AMPL30481531	290.233	336.133	24.267	28.536	199.862	330.554	233.097	116.585	833.046	405.427	612.743	91.413	80.105	94.551	112.413	0	CDC-like_kinase_1	2068	1195	214683_s_at	,
FBXO7	AMPL12689192	112.537	167.817	39.19	40.766	199.085	204.003	232.822	93.591	93.844	111.151	87.3	176.668	165.503	184.14	168.284	0	F-box_protein_7	13586	25793	1554423_a_at,201178_at	PARKINSON_DISEASE_15__AUTOSOMAL_RECESSIVE_EARLY-ONSET__PARK15
LY6E	AMPL10855170	101.438	209.064	195.563	222.28	269.736	277.528	232.822	213.78	79.907	61.663	33.521	134.041	93.576	99.514	224.993	0	lymphocyte_antigen_6_complex__locus_E	6727	4061	202145_at	,
KPNA4	AMPL8022950	144.042	140.624	26.213	12.161	182.892	160.674	232.731	256.66	210.385	450.496	357.116	93.345	128.096	104.477	144.627	0	karyopherin_alpha_4__importin_alpha_3	6397	3840	209653_at,213567_at,225267_at,225268_at	,
COX6A1	AMPL28182634	223.164	257.048	261.875	346.998	225.815	241.072	232.639	211.046	125.302	184.99	120.307	304.791	304.063	305.072	318.615	0	cytochrome_c_oxidase_subunit_VIa_polypeptide_1	2277	1337	200925_at	,
PPP1R16B	AMPL30953108	315.413	225.78	12.069	11.884	285.152	120.904	232.365	125.906	5.309	9.917	0.617	0.604	0.361	0.131	0	0	protein_phosphatase_1__regulatory_subunit_16B	15850	26051	212750_at,41577_at	,
AMD1	AMPL8287933	154.186	224.615	74.099	128.725	229.586	251.506	232.182	220.119	298.256	382.647	474.133	71.126	68.919	69.738	71.642	0	adenosylmethionine_decarboxylase_1	457	262	201196_s_at,201197_at	,
HIST1H4F	AMPL7724212	124.471	65.946	17.259	10.433	215.168	94.882	232.09	107.014	9.424	6.579	7.815	127.761	76.617	155.67	93.957	0	histone_cluster_1__H4f	4783	121504,554313,8294,8359,8360,8361,8362,8363,8364,8365,8366,8367,8368,8370	,	,
TMED2	AMPL13371011	130.199	177.63	99.533	109.309	253.765	226.588	231.267	209.803	207.2	271.201	159.792	353.577	322.826	391.527	402.673	0	transmembrane_emp24_domain_trafficking_protein_2	16996	10959	200087_s_at,204426_at,204427_s_at	,
AHNAK	AMPL9665905	206.934	98.711	1763.96	2082.2	296.576	249.296	231.176	141.07	840.878	582.268	503.027	512.252	456.214	414.512	404.183	0	AHNAK_nucleoprotein	347	79026	211986_at,220016_at,235281_x_at	,
EIF3G	AMPL9267966	190.704	217.547	438.103	526.923	271.289	313.001	230.444	311.597	118.002	163.585	107.556	105.421	135.192	117.275	108.554	0	eukaryotic_translation_initiation_factor_3__subunit_G	3274	8666	208887_at	,
RHOB	AMPL28826318	777.017	1072.35	203.609	277.902	88.507	70.824	229.62	112.483	1211.34	983.08	534.903	87.187	36.685	40.224	40.435	0	ras_homolog_family_member_B	668	388	1553962_s_at,212099_at	,
ZDHHC20	AMPL18536986	82.344	113.43	70.465	57.073	180.674	129.988	229.255	51.829	52.696	46.248	45.244	97.693	77.7	94.29	78.353	0	zinc_finger__DHHC-type_containing_20	20749	253832	243786_at	,
JAK1	AMPL8376933	61.34	106.445	9.214	42.632	274.949	176.263	228.157	19.762	63.846	33.385	12.956	130.418	122.924	120.671	103.856	1	Janus_kinase_1	6190	3716	1552610_a_at,1552611_a_at,201648_at	,
GZMK	AMPL9245840	0	0	0	0.138	147.955	51.43	227.974	145.917	0	0	0	0	0	0	0	0	granzyme_K__granzyme_3__tryptase_II	4711	3003	206666_at	,
SRSF7	AMPL189573	573.782	194.428	151.571	61.979	189.547	212.841	227.608	393.007	245.427	218.571	360.098	140.561	120.759	142.35	127.849	0	serine_arginine-rich_splicing_factor_7	10789	6432	201129_at,213649_at,214141_x_at	,
USF2	AMPL10580255	316.607	352.848	394.111	261.665	253.876	249.296	227.516	161.702	194.324	118.025	132.44	336.792	360.473	277.255	324.655	0	upstream_transcription_factor_2__c-fos_interacting	12594	7392	202152_x_at,214879_x_at,215737_x_at	,
NHP2L1	AMPL6431755	147.384	151.185	46.977	48.021	241.786	154.291	227.333	101.421	290.425	313.03	208.84	174.977	194.49	201.379	199.491	0	NHP2_non-histone_chromosome_protein_2-like_1__S,_cerevisiae	7819	4809	201076_at,201077_s_at,230443_at	,
YWHAB	AMPL7118022	73.99	97.796	30.885	39.661	255.65	154.291	226.236	40.767	74.332	88.96	58.405	167.732	212.05	196.286	197.981	0	tyrosine_3-monooxygenase_tryptophan_5-monooxygenase_activation_protein__beta	12849	7529	208743_s_at,217717_s_at,217718_s_at	,
JOSD1	AMPL26641040	96.307	98.545	10.901	8.015	258.09	152.573	226.144	139.951	273.302	296.927	332.746	95.64	74.452	85.149	80.702	0	Josephin_domain_containing_1	28953	9929	201751_at,229076_s_at,239912_at	,
PRPF4B	AMPL29201229	412.794	291.31	210.097	93.486	176.016	232.235	225.961	189.295	56.28	91.513	77.017	104.213	112.34	79.141	80.031	0	pre-mRNA_processing_factor_4B	17346	8899	202126_at,202127_at,211090_s_at	,
SRSF6	AMPL29630296	545.976	352.599	411.759	283.983	196.756	231.866	225.961	219.497	359.447	384.905	446.267	295.131	313.204	282.479	250.16	0	serine_arginine-rich_splicing_factor_6	10788	6431	206108_s_at,208804_s_at	,
KDM2A	AMPL13690434	180.202	203.409	100.572	41.457	230.806	253.961	225.504	230.932	257.905	324.911	317.425	136.456	130.502	122.238	161.237	0	lysine__K_-specific_demethylase_2A	13606	22992	208987_s_at,208988_at,208989_s_at	,
TRIM28	AMPL27123073	221.613	208.649	123.151	127.965	214.613	228.061	224.68	345.528	200.032	310.183	319.584	275.206	234.783	278.822	284.052	0	tripartite_motif_containing_28	16384	10155	200990_at	,
AKNA	AMPL14940928	160.63	148.191	226.708	284.95	196.424	149.136	224.132	100.054	82.163	156.024	84.112	46.129	43.541	38.787	50.166	0	AT-hook_transcription_factor	24108	80709	1558565_at,225701_at	,
FGD3	AMPL18709148	146.429	150.935	205.036	173.844	209.622	271.636	223.674	123.048	73.004	29.85	41.85	80.787	81.789	66.996	79.696	0	FYVE__RhoGEF_and_PH_domain_containing_3	16027	89846	1555407_s_at,227811_at	,
SERP1	AMPL24913494	261.472	256.05	287.699	243.078	304.451	322.698	223.583	365.29	317.503	598.076	441.125	277.742	273.392	299.195	269.12	0	stress-associated_endoplasmic_reticulum_protein_1	10759	1.01928e+08	200969_at,200970_s_at,200971_s_at,235475_at	,
CCND2	AMPL11854004	18.259	25.031	56.709	40.352	271.732	244.632	223.125	166.425	108.046	127.745	93.366	12.68	2.285	7.575	12.919	1	cyclin_D2	1583	894	200951_s_at,200952_s_at,200953_s_at	,
XBP1	AMPL1273187	33.534	42.162	21.152	71.445	277.721	146.681	223.125	29.705	484.882	608.386	221.694	782.507	647.457	650.499	558.037	0	X-box_binding_protein_1	12801	7494	,	MAJOR_AFFECTIVE_DISORDER_7__MAFD7
AKAP17A	AMPL29936839	468.167	379.709	1239.17	852.432	226.924	286.979	222.942	323.902	354.138	449.318	468.374	189.106	187.513	162.853	158.217	0	A_kinase__PRKA__anchor_protein_17A	18783	8227	203624_at,210269_s_at,228447_at	,
KLF3	AMPL31660585	95.233	119.418	51.648	28.813	218.828	202.162	222.393	66.62	75.659	115.864	91.618	26.204	19.605	26.642	27.852	0	Kruppel-like_factor_3__basic	16516	51274	219657_s_at,222913_at,225133_at,225140_at	,
SYF2	AMPL32444846	331.763	310.187	115.106	102.607	233.468	240.213	221.479	116.585	97.162	125.192	73.624	168.939	159.849	152.144	125.835	0	SYF2_pre-mRNA-splicing_factor	19824	25949	1559979_at,202553_s_at	,
UBE2D2	AMPL11620373	115.282	139.044	32.442	17.55	148.177	124.71	221.479	76.812	40.75	35.938	29.717	87.79	64.95	102.648	92.95	0	ubiquitin-conjugating_enzyme_E2D_2	12475	7322	201343_at,201344_at,201345_s_at	,
GMFG	AMPL29584097	99.768	120.499	94.213	56.935	239.013	308.951	220.381	191.035	55.218	38.294	63.752	164.954	143.371	149.532	141.607	0	glia_maturation_factor__gamma	4374	9535	204220_at	,
SRSF4	AMPL27257297	504.566	244.906	539.582	396.747	181.118	201.303	220.198	99.308	197.51	223.088	152.492	239.945	240.195	247.61	230.866	0	serine_arginine-rich_splicing_factor_4	10786	6429	201696_at	,
GZMA	AMPL27325297	0.119	0	0.389	0.069	67.878	38.051	219.1	267.971	0	0	0.103	0.121	2.285	0.261	0.503	0	granzyme_A__granzyme_1__cytotoxic_T-lymphocyte-associated_serine_esterase_3	4708	3001	205488_at	,
STX16	AMPL5420722	331.763	197.505	1126.53	642.036	224.817	326.503	218.826	158.346	82.296	46.64	77.84	113.27	141.327	115.186	82.212	0	syntaxin_16	11431	8675	1558249_s_at,221499_s_at,221500_s_at,221638_s_at	PSEUDOHYPOPARATHYROIDISM__TYPE_IB__PHP1B
DYNLL2	AMPL16077589	65.517	96.965	34.259	22.663	214.835	212.595	218.551	222.978	179.591	197.559	215.833	127.761	124.488	126.417	139.425	0	dynein__light_chain__LC8-type_2	24596	140735	225494_at,229106_at,238467_at	,
PRDX2	AMPL28357691	68.381	122.661	21.801	54.447	255.872	308.582	217.911	570.37	140.567	124.309	89.048	206.857	202.668	138.04	216.269	0	peroxiredoxin_2	9353	7001	215067_x_at,39729_at	,
SMU1	AMPL33494986	268.99	201.164	127.823	195.057	206.295	218.242	217.911	161.951	135.788	159.657	133.263	152.516	146.619	155.148	142.613	0	smu-1_suppressor_of_mec-8_and_unc-52_homolog__C,_elegans	18247	55234	218393_s_at,222618_at,233946_at	,
SOD2	AMPL307139	173.28	168.732	232.288	188.838	350.701	275.564	217.819	222.978	327.325	680.556	171.206	107.715	103.559	100.951	104.527	0	superoxide_dismutase_2__mitochondrial	11180	1.0013e+08	215078_at,215223_s_at,216841_s_at,221477_s_at	MICROVASCULAR_COMPLICATIONS_OF_DIABETES__SUSCEPTIBILITY_TO__6__MVCD6
MAPKAPK2	AMPL16977396	252.044	175.717	90.449	88.304	213.615	177.613	217.636	244.604	207.996	356.823	274.032	104.213	98.869	120.54	115.768	0	mitogen-activated_protein_kinase-activated_protein_kinase_2	6887	9261	201460_at,201461_s_at,215050_x_at	,
HSPB1	AMPL8967197	122.323	125.987	31.534	40.214	214.613	278.264	217.362	295.066	3093.39	3401.11	6212.46	285.47	332.208	275.558	361.566	0	heat_shock_27kDa_protein_1	5246	3315	201841_s_at	CHARCOT-MARIE-TOOTH_DISEASE__AXONAL__TYPE_2F__CMT2F,NEURONOPATHY__DISTAL_HEREDITARY_MOTOR__TYPE_IIB__HMN2B
MKNK2	AMPL21612124	1571.82	1268.52	1822.74	1047.21	190.878	257.52	217.179	1041.93	433.911	723.563	1027.24	222.797	210.005	170.82	226.336	0	MAP_kinase_interacting_serine_threonine_kinase_2	7111	2872	218205_s_at,223199_at	,
MED13	AMPL27520184	385.107	289.979	245.265	163.826	152.059	240.09	216.63	172.515	194.855	252.054	214.702	143.218	119.075	131.118	129.023	0	mediator_complex_subunit_13	22474	9969	201986_at,201987_at,223780_s_at,244611_at	,
GPBP1	AMPL1794706	192.971	173.638	18.427	7.255	195.425	164.111	216.538	143.804	249.808	242.53	352.9	94.915	94.779	89.85	89.259	0	GC-rich_promoter_binding_protein_1	29520	65056	223705_s_at,224648_at,232455_x_at	,
PSMB4	AMPL10966545	452.534	351.85	352.714	435.026	227.59	359.89	216.538	322.659	251.666	355.448	301.795	393.306	397.399	387.086	408.713	0	proteasome__prosome__macropain__subunit__beta_type__4	9541	5692	202243_s_at,202244_at	,
DAD1	AMPL11505433	55.373	115.094	51.778	42.286	231.471	241.072	216.173	136.098	665.667	523.844	623.334	1085.49	1211.44	1188.16	1079.67	0	defender_against_cell_death_1	2664	1603	200046_at	,
RHBDD2	AMPL3067101	74.468	102.952	35.427	47.883	302.344	332.395	215.898	352.24	270.913	529.245	386.422	177.392	171.396	159.588	194.793	0	rhomboid_domain_containing_2	23082	57414	222995_s_at,232053_x_at	,
SOD1	AMPL4830490	77.57	100.042	33.74	19.416	261.861	253.47	215.624	217.012	190.74	273.951	252.439	279.07	221.672	216.267	214.255	0	superoxide_dismutase_1__soluble	11179	6647	200642_at	AMYOTROPHIC_LATERAL_SCLEROSIS_1__ALS1
FBXO11	AMPL9041565	204.309	188.025	106.281	70.339	198.42	158.219	215.349	60.778	302.105	344.549	348.17	204.321	207.72	208.954	161.908	1	F-box_protein_11	13590	80204	203255_at,219208_at,222119_s_at	,
PABPC4	AMPL3915582	198.7	204.407	310.409	510.893	277.056	266.358	213.886	101.794	285.513	251.072	160.204	262.285	194.971	248.132	200.33	0	poly_A__binding_protein__cytoplasmic_4__inducible_form	8557	1.00997e+08	201064_s_at	,
H2AFV	AMPL12489648	80.077	88.399	76.305	55.346	201.969	191.238	213.611	241	203.616	258.633	243.287	614.05	529.103	734.08	678.168	0	H2A_histone_family__member_V	20664	94239	202487_s_at,212205_at,212206_s_at	,
PAIP2	AMPL33280640	123.874	140.79	48.015	30.264	187.107	165.952	213.611	53.072	45.661	57.147	33.316	111.217	94.178	110.615	94.796	0	poly_A__binding_protein_interacting_protein_2	17970	51247	1560065_at,222983_s_at,222984_at	,
HIST2H2AC	AMPL11492981	248.345	237.256	159.098	298.216	254.43	393.031	212.879	441.853	62.518	34.367	22.827	301.41	230.092	378.075	211.068	0	histone_cluster_2__H2ac	4738	8338	,	,
UQCRFS1	AMPL29087427	149.651	172.557	150.792	173.706	209.067	215.05	212.788	312.84	106.321	173.6	131.104	195.506	199.902	236.509	236.235	0	ubiquinol-cytochrome_c_reductase__Rieske_iron-sulfur_polypeptide_1	12587	7386	208909_at	,
HLA-DPA1	AMPL17993579	6014.33	5204.74	2486.26	2515.63	116.346	119.186	212.33	200.481	93.18	60.387	20.565	13.283	5.052	10.186	22.65	0	major_histocompatibility_complex__class_II__DP_alpha_1	4938	3113	211990_at,211991_s_at,213537_at	,
RAC1	AMPL32957099	216.959	178.545	474.827	327.306	202.745	177.245	212.147	256.536	315.246	486.729	375.522	401.155	433.241	412.553	399.485	1	ras-related_C3_botulinum_toxin_substrate_1__rho_family__small_GTP_binding_protein_Rac1	9801	5879	1567458_s_at,208640_at,208641_s_at	,
DGKA	AMPL21850903	218.51	116.507	82.274	40.145	226.259	392.418	211.964	213.283	16.061	8.739	11.002	22.34	19.365	17.761	22.818	0	diacylglycerol_kinase__alpha_80kDa	2849	1606	1569428_at,203385_at,211272_s_at	,
TOMM6	AMPL5282912	143.684	189.605	78.251	70.616	177.79	195.288	211.507	259.892	134.726	153.373	118.045	172.441	203.51	179.308	201.001	0	translocase_of_outer_mitochondrial_membrane_6_homolog__yeast	34528	100188893	218233_s_at,223516_s_at	,
COX6B1	AMPL11708137	167.671	241.164	234.105	300.911	253.321	276.178	211.415	126.404	141.761	137.663	94.703	350.679	383.927	341.639	378.009	0	cytochrome_c_oxidase_subunit_VIb_polypeptide_1__ubiquitous	2280	1340	201441_at	MITOCHONDRIAL_COMPLEX_IV_DEFICIENCY
SCAF4	AMPL31136662	503.969	487.152	286.272	213.022	195.314	276.914	211.415	121.308	155.566	170.262	128.225	142.252	124.247	128.506	139.425	0	SR-related_CTD-associated_factor_4	19304	57466	222310_at,222311_s_at,226082_s_at,233753_at	,
PIP4K2A	AMPL27294179	96.426	90.977	36.206	22.387	127.104	149.75	210.684	170.154	69.155	65.002	81.233	106.508	93.576	102.779	107.547	0	phosphatidylinositol-5-phosphate_4-kinase__type_II__alpha	8997	5305	205570_at,212829_at	,
GIMAP2	AMPL33790262	13.605	18.545	50.48	31.369	207.515	229.043	210.592	210.797	44.334	13.943	22.827	48.544	43.541	51.585	47.985	0	GTPase__IMAP_family_member_2	21789	26157	232024_at	,
NUCB1	AMPL29734796	134.495	128.565	477.942	206.734	203.411	212.718	210.409	251.813	251.4	235.165	228.583	289.938	272.43	279.084	301.333	0	nucleobindin_1	8043	4924	200646_s_at,200649_at	,
CTSD	AMPL11702251	60.266	54.969	1792.25	1516.92	139.415	174.79	210.318	511.208	2356.45	1722.84	2806.13	3354.27	5191.56	3512.9	4317.66	0	cathepsin_D	2529	1509	200766_at	CEROID_LIPOFUSCINOSIS__NEURONAL__10__CLN10
SEC61A1	AMPL12043774	144.758	123.16	53.854	47.952	202.745	219.837	209.037	321.291	315.246	678.396	434.03	623.469	613.418	625.685	729.509	0	Sec61_alpha_1_subunit__S,_cerevisiae	18276	29927	217716_s_at,222385_x_at	,
LRP10	AMPL26195251	223.164	237.755	161.434	180.478	262.859	278.264	208.854	383.934	113.356	150.722	106.322	175.581	187.153	161.286	180.699	0	low_density_lipoprotein_receptor-related_protein_10	14553	26020	201412_at,227252_at,231861_at	,
ATP6V0E1	AMPL27842167	141.059	165.489	169.998	157.192	189.991	166.566	208.488	288.603	301.84	301.738	364.622	718.505	736.342	724.155	719.945	0	ATPase__H_transporting__lysosomal_9kDa__V0_subunit_e1	863	8992	200096_s_at,201172_x_at,214150_x_at,236527_at	,
PITPNC1	AMPL12048489	13.127	20.374	14.924	8.775	159.379	152.573	207.299	205.204	30.131	37.803	22.519	9.902	23.093	12.015	10.235	0	phosphatidylinositol_transfer_protein__cytoplasmic_1	21045	26207	1568949_at,219155_at,229414_at,238649_at	,
RBM17	AMPL17653289	329.973	294.054	650.276	402.482	219.382	253.961	207.299	231.305	162.335	294.374	165.653	269.409	228.408	256.752	221.973	0	RNA_binding_motif_protein_17	16944	84991	224780_at,224781_s_at,225751_at	,
ATXN2L	AMPL34974593	212.066	218.461	209.189	232.092	206.073	235.794	206.658	206.944	117.471	126.567	121.541	227.144	217.583	201.771	203.517	0	ataxin_2-like	31326	11273	201806_s_at,207798_s_at	,
CALM2	AMPL12026410	174.593	166.403	242.28	241.005	196.202	164.234	206.292	51.954	246.622	292.312	195.165	448.251	372.862	570.704	434.048	0	calmodulin_2__phosphorylase_kinase__delta	1445	801,805,808	207243_s_at	VENTRICULAR_TACHYCARDIA__CATECHOLAMINERGIC_POLYMORPHIC__4__CPVT4
AIP	AMPL30349915	164.091	113.929	141.189	88.511	203.189	266.603	206.018	570.246	101.41	88.666	97.891	146.72	144.213	135.82	150.667	0	aryl_hydrocarbon_receptor_interacting_protein	358	9049	201781_s_at,201782_s_at	PITUITARY_ADENOMA__ACTH-SECRETING,PITUITARY_ADENOMA__GROWTH_HORMONE-SECRETING,PITUITARY_ADENOMA__PROLACTIN-SECRETING
GPBP1L1	AMPL35871955	366.61	288.898	264.6	310.792	188.993	247.21	205.927	286.117	230.296	251.17	262.824	255.281	252.945	207.909	238.584	0	GC-rich_promoter_binding_protein_1-like_1	28843	60313	1569320_at,217877_s_at,222452_s_at	,
WDR82	AMPL13991545	115.759	121.829	43.992	48.92	175.905	183.627	205.561	87.501	75.394	103.689	101.49	88.636	81.067	88.675	94.964	0	WD_repeat_domain_82	28826	80335	201934_at	,
PAK2	AMPL8713955	206.099	236.507	96.159	84.849	190.767	217.628	205.378	90.484	145.743	163.094	110.641	290.904	288.306	309.121	285.562	0	p21_protein__Cdc42_Rac_-activated_kinase_2	8591	5062	1559052_s_at,208875_s_at,208876_s_at,208877_at,208878_s_at	,
ERGIC3	AMPL21816731	172.803	168.482	200.364	135.635	194.649	200.075	205.286	554.709	95.569	112.919	124.009	162.177	198.579	160.241	163.586	0	ERGIC_and_golgi_3	15927	51614	1558020_at,215257_at,216032_s_at	,
RGCC	AMPL24251646	44.752	6.154	54.633	25.358	267.407	89.359	205.195	63.761	65.571	91.906	77.84	0	0	0.522	0	0	regulator_of_cell_cycle	20369	28984	218723_s_at	,
SKP1	AMPL16044366	86.044	124.574	45.03	30.678	211.064	164.725	205.012	148.652	156.628	231.336	178.609	206.616	211.689	216.92	199.826	0	S-phase_kinase-associated_protein_1	10899	6500	200711_s_at,200718_s_at,200719_at,207974_s_at	,
SRP9	AMPL11094627	140.939	149.023	39.32	43.461	182.227	161.656	204.737	101.918	162.601	160.05	112.081	467.089	496.147	479.157	565.587	0	signal_recognition_particle_9kDa	11304	6726	201273_s_at	,
SEC62	AMPL11077858	227.341	290.644	51.778	44.636	212.949	226.957	203.731	314.704	207.465	329.428	269.405	152.396	206.397	163.637	159.056	0	SEC62_homolog__S,_cerevisiae	11846	7095	1552789_at,1552790_a_at,208942_s_at,208943_s_at,225352_at	,
STAT5B	AMPL12105990	107.883	108.025	38.931	27.776	225.371	229.903	203.639	240.254	110.568	100.252	156.193	150.101	132.907	127.462	127.681	1	signal_transducer_and_activator_of_transcription_5B	11367	6777	1555086_at,1555088_x_at,205026_at,212549_at,212550_at	GROWTH_HORMONE_INSENSITIVITY_WITH_IMMUNODEFICIENCY
GPX4	AMPL1878496	132.586	157.921	298.211	280.873	233.468	245.737	203.457	103.286	387.852	427.913	413.773	586.88	647.216	596.824	658.37	0	glutathione_peroxidase_4	4556	2879	201106_at	,
ITK	AMPL27594937	0.119	0	0	0.069	207.515	240.95	203.365	192.775	77.783	394.724	127.71	31.397	29.348	48.451	46.14	1	IL2-inducible_T-cell_kinase	6171	3702	211339_s_at	LYMPHOPROLIFERATIVE_SYNDROME_1__LPFS1
TNFRSF1B	AMPL2237194	45.946	46.653	516.094	302.708	212.062	94.76	203.365	145.793	18.716	28.181	8.329	0.121	0.481	0.522	0.336	0	tumor_necrosis_factor_receptor_superfamily__member_1B	11917	7133	203508_at	,
ARHGAP4	AMPL11720513	337.849	285.904	1121.47	772.627	207.515	227.816	203.274	170.154	50.439	25.235	39.897	53.978	55.809	54.067	64.595	0	Rho_GTPase_activating_protein_4	674	393	204425_at	,
RBBP4	AMPL26950935	99.171	137.63	43.084	25.704	159.712	175.281	203.274	142.313	215.827	193.533	218.3	404.899	390.663	438.541	451.497	0	retinoblastoma_binding_protein_4	9887	5928	210371_s_at,217301_x_at,225396_at,237333_at,244872_at	,
GAS5	AMPL20481445	168.865	213.056	23.488	19.416	232.137	230.884	202.633	186.809	73.27	69.126	55.115	73.3	86.239	47.406	54.025	0	growth_arrest-specific_5__non-protein_coding	16355	26769,26770,26774,26802,26806,60674,619498,692196,692197	224741_x_at,224841_x_at,227517_s_at,228238_at	,
KPNA2	AMPL8554169	277.821	129.563	92.526	98.185	176.903	268.322	202.45	536.812	243.967	402.383	398.966	325.682	317.895	492.739	485.22	0	karyopherin_alpha_2__RAG_cohort_1__importin_alpha_1	6395	3838	201088_at,211762_s_at	,
YWHAQ	AMPL12298010	57.879	105.114	15.702	19.83	189.103	101.879	201.901	21.751	159.946	160.05	62.724	316.263	298.289	328.971	302.843	0	tyrosine_3-monooxygenase_tryptophan_5-monooxygenase_activation_protein__theta	12854	10971	200693_at,212426_s_at,213699_s_at	,
EHD1	AMPL13092383	103.467	84.823	91.228	92.934	170.803	106.789	201.444	328.376	673.897	829.216	766.365	50.114	41.616	47.145	53.857	0	EH-domain_containing_1	3242	10938	208112_x_at,209037_s_at,209038_s_at,209039_x_at,222221_x_at	,
PARK7	AMPL12066978	242.378	242.162	260.967	270.993	223.93	250.033	201.444	384.68	115.214	147.187	152.8	330.15	350.009	363.579	308.548	0	parkinson_protein_7	16369	11315	200006_at	PARKINSON_DISEASE_7__AUTOSOMAL_RECESSIVE_EARLY-ONSET__PARK7,PARKINSON_DISEASE__LATE-ONSET__PD
ANKRD36	AMPL8792193	247.39	150.27	27.9	10.088	143.741	232.48	201.169	219.746	64.908	40.454	68.482	126.433	74.572	129.943	88.252	0	ankyrin_repeat_domain_36	24079	375248	1556183_at,214723_x_at,238464_at	,
UBE2G2	AMPL11060189	262.188	210.644	109.136	96.872	183.891	197.498	201.169	465.469	126.629	102.314	124.831	145.754	155.519	130.857	151.17	0	ubiquitin-conjugating_enzyme_E2G_2	12483	7327	1557053_s_at,209041_s_at,209042_s_at,232755_at	,
CSNK2B	AMPL10820905	192.255	199.418	391.905	353.907	176.238	208.299	200.072	184.82	230.163	232.711	213.673	386.061	366.607	354.96	359.889	0	casein_kinase_2__beta_polypeptide	2460	1460	201390_s_at	,
ZBTB4	AMPL37141407	152.754	140.79	29.587	14.372	164.481	149.872	199.797	340.557	285.779	249.501	343.337	192.97	191.723	159.98	157.21	0	zinc_finger_and_BTB_domain_containing_4	23847	57659	225629_s_at,227047_x_at	,
IDI1	AMPL27106141	363.03	245.987	25.175	41.112	149.73	145.576	199.706	43.129	405.506	275.227	198.661	285.712	362.037	413.989	437.235	0	isopentenyl-diphosphate_delta_isomerase_1	5387	3422	204615_x_at,208881_x_at	,
PPP1CA	AMPL8153513	106.331	145.613	127.174	106.684	159.379	142.385	199.34	137.341	63.049	72.464	62.518	304.187	258.117	263.804	334.05	0	protein_phosphatase_1__catalytic_subunit__alpha_isozyme	9281	5499	200846_s_at	,
S1PR1	AMPL8128061	72.439	73.513	0.779	0.76	231.915	217.137	199.248	263.993	77.916	114.588	15.013	15.578	8.419	10.839	6.543	0	sphingosine-1-phosphate_receptor_1	3165	1901	204642_at,239401_at	,
FYN	AMPL17252082	26.851	29.189	94.602	108.135	141.966	160.674	198.974	142.313	38.891	78.356	54.601	158.433	177.29	141.305	160.398	0	FYN_oncogene_related_to_SRC__FGR__YES	4037	2534	210105_s_at,212486_s_at,216033_s_at	,
DIAPH1	AMPL28650049	153.947	105.114	643.917	705.466	202.856	219.837	198.699	67.987	112.958	209.832	121.541	180.411	168.149	171.342	156.036	0	diaphanous-related_formin_1	2876	1729	209190_s_at,213514_s_at,215541_s_at	DEAFNESS__AUTOSOMAL_DOMINANT_1__DFNA1
RSU1	AMPL12989375	117.788	153.929	125.228	173.637	164.481	185.346	198.699	130.63	172.821	140.019	139.741	315.901	264.612	304.158	268.616	0	Ras_suppressor_protein_1	10464	6251	201980_s_at,230490_x_at	,
LUC7L3	AMPL30585184	792.173	412.807	1601.88	854.85	155.054	256.17	198.516	82.778	171.361	168.2	169.869	210.721	213.373	206.211	181.874	0	LUC7-like_3__S,_cerevisiae	24309	51747	203804_s_at,208835_s_at,220044_x_at,229193_at,241792_x_at,242389_at	,
LIME1	AMPL30772200	17.782	19.792	6.359	3.662	230.695	271.513	198.425	299.541	2.256	3.633	1.645	7.245	9.382	6.791	8.557	0	Lck_interacting_transmembrane_adaptor_1	26016	54923	219541_at	,
RELA	AMPL37010581	188.914	109.355	246.043	266.571	234.688	110.348	198.059	138.833	246.357	380.88	211	172.683	178.011	161.417	193.954	0	v-rel_avian_reticuloendotheliosis_viral_oncogene_homolog_A	9955	5970	201783_s_at,209878_s_at	,
HLA-DPB1	AMPL8574636	2055.02	2907.19	956.403	1152.72	82.518	80.03	197.876	189.17	38.891	28.475	9.46	0.242	0.361	1.437	0.336	0	major_histocompatibility_complex__class_II__DP_beta_1	4940	3115	201137_s_at	,
FAM188A	AMPL15546693	64.562	133.472	31.664	44.428	180.341	160.674	197.419	54.936	54.023	60.289	56.966	84.892	71.084	72.481	66.609	0	family_with_sequence_similarity_188__member_A	23578	80013	1554509_a_at,218297_at	,
NXF1	AMPL26922258	158.84	195.177	581.498	1167.02	159.49	335.218	197.236	111.737	429.797	293.392	227.555	157.588	168.028	133.338	145.13	0	nuclear_RNA_export_factor_1	8071	10482	208922_s_at,213818_x_at,220934_s_at	,
C19orf53	AMPL24426008	142.968	111.434	125.877	85.886	189.991	222.906	197.144	183.577	72.872	76.49	56.04	101.919	108.491	99.906	84.226	0	chromosome_19_open_reading_frame_53	24991	28974	217926_at,228077_at	,
PRKCH	AMPL26982373	0.119	0.166	1.427	4.491	194.871	140.789	196.961	57.049	17.521	6.088	2.468	3.14	1.684	2.873	2.684	0	protein_kinase_C__eta	9403	5583	206099_at,218764_at,230124_at	STROKE__ISCHEMIC
FBXL5	AMPL12775334	78.764	111.185	284.974	296.074	167.919	176.14	196.778	205.577	101.41	104.474	116.605	103.247	105.724	96.772	113.252	0	F-box_and_leucine-rich_repeat_protein_5	13602	26234	209004_s_at,209005_at	,
KLRG1	AMPL27241655	3.341	3.825	0.389	0.898	101.151	97.46	196.504	177.984	201.89	96.226	241.436	368.43	365.645	422.217	367.942	0	killer_cell_lectin-like_receptor_subfamily_G__member_1	6380	10219	210288_at	,
TESPA1	AMPL5908127	26.016	25.53	0.389	0.345	229.031	351.175	196.229	229.068	527.888	272.085	557.525	1600.15	1716.85	1427.67	1632.17	0	thymocyte_expressed__positive_selection_associated_1	29109	9840	219724_s_at,222920_s_at	,
SRP72	AMPL12077274	225.432	165.572	100.572	67.437	168.918	176.999	195.955	207.193	74.066	132.557	105.397	104.576	114.144	98.731	104.695	0	signal_recognition_particle_72kDa	11303	6731	208095_s_at,208800_at,208801_at,208802_at,208803_s_at	BONE_MARROW_FAILURE__FAMILIAL__BMFF
CSK	AMPL1598217	232.95	287.484	262.135	194.504	181.672	163.62	195.223	196.504	82.694	69.617	107.351	345.728	307.671	268.375	335.896	0	c-src_tyrosine_kinase	2444	1445	202329_at	,
PHB2	AMPL4190735	337.61	292.391	177.785	162.444	196.534	250.647	195.04	269.835	116.94	129.12	124.831	196.834	231.174	200.857	226.168	0	prohibitin_2	30306	11331	201600_at	,
PCNX	AMPL24212595	196.552	142.703	184.533	154.083	183.78	247.946	194.4	177.487	125.7	131.968	130.178	106.146	132.907	74.048	74.662	0	pecanex_homolog__Drosophila	19740	22990	213159_at,213173_at,215175_at,229287_at,235082_at,238792_at,239100_x_at	,
PEBP1	AMPL10519397	127.574	115.509	16.351	11.608	219.493	184.732	193.759	305.755	266.798	222.302	321.641	156.984	293.839	168.861	211.571	0	phosphatidylethanolamine_binding_protein_1	8630	5037	205353_s_at,210825_s_at,211941_s_at	,
RSL24D1	AMPL31914193	59.431	101.622	14.924	40.352	303.786	185.837	193.302	35.05	65.571	41.043	12.648	122.448	114.024	116.492	105.366	0	ribosomal_L24_domain_containing_1	18479	51187	217915_s_at,222465_at	,
RNF4	AMPL11321029	155.976	146.362	40.229	27.915	162.374	165.829	193.211	87.252	67.031	110.758	68.174	144.546	109.092	139.999	143.955	0	ring_finger_protein_4	10067	6047	212696_s_at	,
ADD3	AMPL32129789	226.148	200.083	31.794	17.481	248.33	299.008	192.936	106.393	10.619	7.561	13.573	37.797	24.657	41.138	44.294	0	adducin_3__gamma	245	120	201034_at,201752_s_at,201753_s_at,205882_x_at	,
DDX17	AMPL4658740	314.936	273.014	50.221	29.02	146.735	222.047	192.845	93.839	333.962	246.457	326.782	465.398	398.601	441.153	395.29	0	DEAD__Asp-Glu-Ala-Asp__box_helicase_17	2740	10521	208151_x_at,208718_at,208719_s_at,213998_s_at,230180_at	,
ARHGEF1	AMPL21766308	219.107	186.195	864.007	920.56	204.187	193.447	192.57	113.975	38.891	19.54	24.473	55.669	55.208	57.854	50.334	0	Rho_guanine_nucleotide_exchange_factor__GEF__1	681	1.00506e+08	1560445_x_at,203055_s_at	,
RAB8B	AMPL30708061	250.254	136.798	104.724	84.711	146.624	129.128	192.479	67.117	73.403	104.867	68.894	74.266	60.74	77.313	74.494	0	RAB8B__member_RAS_oncogene_family	30273	51762	219210_s_at,222846_at,226633_at	,
RPL8	AMPL3143652	43.559	98.877	10.511	65.364	555.776	239.108	192.387	22.372	62.916	20.424	2.673	114.84	105.724	126.678	104.024	0	ribosomal_protein_L8	10368	6132	200936_at	,
MSL2	AMPL30863455	120.771	144.948	51.519	46.57	152.392	134.161	192.296	116.709	122.382	137.663	117.531	115.444	126.653	105.391	115.601	0	male-specific_lethal_2_homolog__Drosophila	25544	55167	218733_at	,
HIST1H2AG	AMPL34909100	62.534	99.958	5.191	10.503	223.375	224.011	191.655	160.086	29.733	16.3	17.069	634.821	376.23	817.923	475.489	0	histone_cluster_1__H2ag	4737	8329,8330,8332,8336,85235,8969	207156_at	,
RALY	AMPL34076213	120.294	131.143	95.511	86.162	183.558	181.173	191.655	184.82	106.321	110.955	107.145	125.708	126.773	139.346	121.808	0	RALY_heterogeneous_nuclear_ribonucleoprotein	15921	22913	201271_s_at	,
SRSF11	AMPL29838602	671.641	320.748	428.759	181.79	148.066	261.694	191.655	97.692	87.34	101.038	92.647	142.131	124.127	128.376	129.359	0	serine_arginine-rich_splicing_factor_11	10782	9295	200685_at,200686_s_at,213742_at	,
GADD45B	AMPL31712474	71.245	56.881	147.289	165.898	135.533	179.7	191.472	1665.74	2450.43	1528.13	1719.26	132.591	40.173	80.578	60.065	0	growth_arrest_and_DNA-damage-inducible__beta	4096	4616	207574_s_at,209304_x_at,209305_s_at	,
FOXJ3	AMPL25989525	82.702	91.31	26.343	13.335	172.799	163.743	191.289	96.077	73.403	51.55	58.92	64.726	72.287	77.966	71.474	0	forkhead_box_J3	29178	22887	206015_s_at,217310_s_at	,
LRBA	AMPL6684773	190.107	205.322	8.824	2.626	142.632	185.1	191.015	134.731	50.174	31.421	44.215	82.598	59.778	68.955	78.353	0	LPS-responsive_vesicle_trafficking__beach_and_anchor_containing	1742	987	212692_s_at,214109_at	IMMUNODEFICIENCY__COMMON_VARIABLE__8__WITH_AUTOIMMUNITY__CVID8
FLJ43663	AMPL19858704	490.006	376.133	100.312	81.809	143.63	279.001	191.015	153.748	112.692	128.335	93.469	33.087	29.348	30.168	30.536	0	,	,	,	,	,
CPSF6	AMPL12585597	188.198	202.079	124.449	108.826	180.231	247.087	190.74	127.647	188.219	206.101	163.185	226.903	187.032	190.54	205.531	0	cleavage_and_polyadenylation_specific_factor_6__68kDa	13871	11052	202469_s_at,202470_s_at,226934_at	,
ZAP70	AMPL3819639	2.625	1.081	0.519	0.415	140.413	184.978	190.74	314.455	0	0.687	0	0	0	0.131	0	0	zeta-chain__TCR__associated_protein_kinase_70kDa	12858	7535	1555613_a_at,214032_at	SELECTIVE_T-CELL_DEFECT__STCD
DDA1	AMPL35723319	171.013	188.69	194.914	144.962	209.733	185.469	189.826	148.403	83.623	110.169	72.287	147.203	198.94	172.517	195.464	0	DET1_and_DDB1_associated_1	28360	79016	218260_at,227472_at	,
THRAP3	AMPL27747452	408.14	301.039	102.388	75.383	148.066	152.327	189.734	131.872	158.353	151.9	153.52	195.747	180.537	213.524	167.445	1	thyroid_hormone_receptor_associated_protein_3	22964	9967	217847_s_at,222439_s_at,222440_s_at	,
GPR56	AMPL1652711	0	0	0.649	0.069	2.884	0.859	189.368	161.951	32.255	73.937	1.542	0.121	0	0	0	0	G_protein-coupled_receptor_56	4512	9289	206582_s_at,212070_at	POLYMICROGYRIA__BILATERAL_FRONTOPARIETAL
SUMO3	AMPL13661870	224.119	188.025	236.311	241.213	181.672	183.873	188.728	264.863	73.27	59.896	59.228	77.526	131.945	104.085	102.178	0	small_ubiquitin-like_modifier_3	11124	6612	200739_s_at,200740_s_at	,
TAGAP	AMPL18339815	903.158	1245.16	44.381	67.783	289.7	412.302	188.728	123.048	37.83	29.457	25.604	27.895	19.966	25.727	23.489	0	T-cell_activation_RhoGTPase_activating_protein	15669	117289	1552541_at,1552542_s_at,229723_at,234050_at,242388_x_at	,
C16orf54	AMPL18469422	80.912	92.474	106.411	172.601	243.006	174.79	188.362	79.297	116.94	62.842	80.102	92.138	105.003	74.831	103.688	0	chromosome_16_open_reading_frame_54	26649	1.0193e+08	1559584_a_at	,
MITD1	AMPL34518125	57.76	114.179	60.213	51.476	178.678	162.638	188.179	29.83	43.006	37.509	28.894	70.884	61.342	58.246	48.992	0	MIT__microtubule_interacting_and_transport__domain_containing_1	25207	129531	226329_s_at	,
C10orf54	AMPL36952180	96.307	61.039	935.64	1001.26	209.844	140.421	188.088	250.943	151.849	212.483	139.947	184.155	156.602	132.686	169.458	0	chromosome_10_open_reading_frame_54	30085	64115	225372_at,225373_at	,
LOC100507217	AMPL38039899	117.43	147.609	28.809	14.372	214.724	168.161	187.63	63.885	130.213	113.508	109.304	71.488	70.483	71.958	65.77	0	,	,	,	,	,
CD97	AMPL17701462	56.567	32.183	67.74	89.341	161.597	145.331	187.447	70.97	532.799	605.539	377.167	199.249	234.061	157.107	188.417	0	CD97_molecule	1711	976	202910_s_at	,
GSTP1	AMPL4426508	143.446	100.125	483.262	567.896	121.004	115.626	187.356	210.921	130.081	160.639	123.392	165.8	250.299	187.666	222.644	0	glutathione_S-transferase_pi_1	4638	2950	200824_at	,
MEF2D	AMPL29202321	209.201	233.347	361.928	470.264	154.721	168.407	187.356	219.497	182.644	212.582	182.003	64.484	66.634	54.328	76.508	0	myocyte_enhancer_factor_2D	6997	4209	203003_at,203004_s_at,225641_at	,
YPEL3	AMPL4452219	433.798	323.326	560.605	628.148	201.636	225.238	187.264	406.679	116.409	61.172	76.092	140.924	118.113	121.062	107.379	0	yippee-like_3__Drosophila	18327	83719	223179_at,232077_s_at	,
NR4A2	AMPL29408493	111.343	91.642	4.542	11.193	138.306	125.201	186.99	148.9	1463.67	516.677	844.822	28.861	7.217	41.007	9.899	0	nuclear_receptor_subfamily_4__group_A__member_2	7981	4929	204621_s_at,204622_x_at,216248_s_at,235739_at	,
CSNK1D	AMPL7895090	432.366	219.21	164.548	99.152	148.954	157.728	186.715	85.512	601.025	657.874	671.765	179.324	198.338	170.95	201.169	0	casein_kinase_1__delta	2452	1453	207945_s_at,208774_at,213522_s_at,217685_at	ADVANCED_SLEEP_PHASE_SYNDROME__FAMILIAL__2__FASPS2
SLC38A1	AMPL3039833	129.722	73.513	0	0.276	155.608	122.623	186.166	91.354	3.717	5.204	0	0.362	0.241	1.306	1.174	0	solute_carrier_family_38__member_1	13447	81539	218237_s_at,224579_at,224580_at,242367_at	,
HIPK1	AMPL22449777	81.867	98.545	34.649	41.112	148.954	231.989	186.075	190.538	282.593	432.037	471.87	235.235	224.679	206.603	189.759	0	homeodomain_interacting_protein_kinase_1	19006	204851	1552515_at,1552516_a_at,212291_at,212293_at,218162_at	,
ARPC1B	AMPL26885652	94.517	100.873	177.136	206.043	182.338	147.54	185.983	115.59	86.942	70.599	49.048	364.445	371.298	402.889	433.712	0	actin_related_protein_2_3_complex__subunit_1B__41kDa	704	10095	201954_at	,
SLC25A3	AMPL27807911	87.714	93.389	24.916	20.867	152.503	118.818	185.983	243.113	168.839	329.232	240.717	212.774	193.768	207.648	197.813	0	solute_carrier_family_25__mitochondrial_carrier__phosphate_carrier__member_3	10989	5250	200030_s_at	MITOCHONDRIAL_PHOSPHATE_CARRIER_DEFICIENCY
MT2A	AMPL30059936	5.609	5.738	95.9	218.411	98.933	86.536	185.892	136.72	1538.4	2704.75	240.819	264.941	241.157	279.998	469.952	0	metallothionein_2A	7406	4502	212185_x_at	,
PRKCSH	AMPL11152105	76.974	108.524	31.534	84.435	259.865	166.811	185.709	48.846	118.665	49.488	20.874	236.322	202.308	225.67	230.027	0	protein_kinase_C_substrate_80K-H	9411	5589	200707_at,214080_x_at	POLYCYSTIC_LIVER_DISEASE__PCLD
WDR33	AMPL30602238	271.258	163.825	51.129	31.784	142.41	158.956	183.788	164.312	87.473	90.924	86.374	120.153	100.071	120.671	105.702	0	WD_repeat_domain_33	25651	55339.8	218851_s_at,222763_s_at,223146_at,223147_s_at,229141_at,229472_at	,
CTDSP1	AMPL36746522	218.271	240.915	1508.44	1675.36	170.027	209.281	183.513	284.253	253.524	220.535	253.056	337.879	308.393	356.658	357.54	0	CTD__carboxy-terminal_domain__RNA_polymerase_II__polypeptide_A__small_phosphatase_1	21614	58190	217844_at	,
RAP2B	AMPL7049900	47.736	68.857	447.057	408.493	160.932	143.49	182.965	296.806	117.338	186.365	153.314	92.379	103.559	88.805	118.285	0	RAP2B__member_of_RAS_oncogene_family	9862	5912	213923_at,214487_s_at,214488_at,238622_at	,
LENG8	AMPL16843847	220.061	178.046	63.587	122.714	190.545	157.605	182.873	31.197	121.984	74.625	47.403	272.549	235.264	232.461	206.705	0	leukocyte_receptor_cluster__LRC__member_8	15500	114823	224673_at	,
RAP1A	AMPL10795708	46.662	66.029	50.351	48.574	212.949	138.58	182.873	41.637	122.382	125.192	54.909	201.061	161.052	154.234	163.586	0	RAP1A__member_of_RAS_oncogene_family	9855	5906	202362_at,228548_at	,
RASGRP1	AMPL26947091	55.373	42.744	0.26	0.207	197.754	220.574	182.69	172.515	0.265	1.08	0.206	4.83	2.526	8.358	12.248	0	RAS_guanyl_releasing_protein_1__calcium_and_DAG-regulated	9878	10125	205590_at	SYSTEMIC_LUPUS_ERYTHEMATOSUS__SLE
ALOX5AP	AMPL8205093	72.2	81.58	35.427	47.123	175.24	133.793	182.507	281.021	312.459	130.004	252.953	899.4	801.533	721.282	861.552	0	arachidonate_5-lipoxygenase-activating_protein	436	241	204174_at	STROKE__ISCHEMIC
RNPS1	AMPL12146284	103.467	146.611	87.724	281.219	210.953	162.147	182.507	82.653	131.541	132.851	54.395	178.117	201.466	160.633	208.215	0	RNA_binding_protein_S1__serine-rich_domain	10080	10921	200060_s_at,207939_x_at	,
ACTN4	AMPL27772682	120.771	104.532	292.241	137.707	158.27	102.615	182.324	270.084	451.432	605.931	412.128	622.745	610.892	562.607	644.947	0	actinin__alpha_4	166	81	200601_at	FOCAL_SEGMENTAL_GLOMERULOSCLEROSIS_1__FSGS1
TGFBR3	AMPL8430938	0.239	0	0.389	0	87.731	50.326	182.324	129.387	22.3	28.966	3.393	0	0.12	0.392	1.007	0	transforming_growth_factor__beta_receptor_III	11774	7049	204731_at,226625_at	,
UTRN	AMPL12182952	107.167	122.162	48.274	91.275	154.277	129.251	182.141	15.039	84.42	40.749	16.349	115.685	85.157	140.129	120.298	0	utrophin	12635	7402	213022_s_at,213023_at,225093_at	,
PPP1R15B	AMPL17380601	233.189	243.077	108.358	89.202	159.157	174.176	181.867	130.754	563.196	499.297	573.36	88.998	66.273	80.447	77.347	0	protein_phosphatase_1__regulatory_subunit_15B	14951	84919	224692_at	,
HSD17B11	AMPL32947097	88.55	115.925	96.549	103.021	140.635	153.678	181.684	51.829	90.924	70.206	58.097	123.776	89.968	108.656	83.89	0	hydroxysteroid__17-beta__dehydrogenase_11	22960	51170	217989_at	,
PTK2B	AMPL17297527	585.12	608.482	1327.8	1575.03	123	197.375	181.592	224.718	119.329	70.304	95.423	96.968	89.607	85.54	85.065	0	protein_tyrosine_kinase_2_beta	9612	2185	203110_at,203111_s_at	,
GATAD2B	AMPL30757238	195.477	167.318	328.317	260.905	152.281	163.006	181.226	82.032	97.428	101.529	64.369	89.481	92.734	86.063	89.595	0	GATA_zinc_finger_domain_containing_2B	30778	57459	225393_at,238076_at	MENTAL_RETARDATION__AUTOSOMAL_DOMINANT_18__MRD18
PSMB2	AMPL11448271	194.045	206.071	76.694	58.524	183.558	172.089	181.135	396.612	106.055	160.541	146.013	295.734	274.234	295.539	297.474	0	proteasome__prosome__macropain__subunit__beta_type__2	9539	5690	200039_s_at,201404_x_at	,
NOP58	AMPL33773565	492.393	328.233	60.862	65.434	164.814	255.556	181.043	130.878	107.648	114.882	154.24	64.122	68.799	67.91	64.931	0	NOP58_ribonucleoprotein	29926	51602	223096_at	,
HIST1H4B	AMPL10086670	99.768	185.53	12.977	36.482	189.103	288.575	180.952	105.896	104.861	81.301	31.156	682.882	413.275	597.738	659.712	0	histone_cluster_1__H4b	4789	121504,554313,8294,8359,8360,8361,8362,8363,8364,8365,8366,8367,8368,8370	214516_at	,
RPN2	AMPL8999168	82.941	88.815	63.717	89.755	171.801	163.374	180.86	186.56	101.144	193.14	94.086	223.401	307.551	282.61	269.623	0	ribophorin_II	10382	6185	208689_s_at,213399_x_at,213491_x_at	,
RAB8A	AMPL28401051	171.132	151.102	260.707	239.831	185.554	171.844	180.769	52.078	112.958	105.653	66.94	289.938	258.598	300.11	289.085	0	RAB8A__member_RAS_oncogene_family	7007	4218	208819_at	,
GHITM	AMPL26098612	99.171	110.187	61.77	74.692	174.352	139.194	180.677	214.153	135.257	214.447	156.399	233.665	246.81	224.756	212.913	0	growth_hormone_inducible_transmembrane_protein	17281	27069	1554510_s_at,209248_at,209249_s_at	,
ZC3HAV1	AMPL31500935	212.304	196.674	17.908	8.291	177.014	303.427	180.677	687.203	360.509	332.177	872.379	117.618	103.559	110.876	112.581	0	zinc_finger_CCCH-type__antiviral_1	23721	56829	213051_at,220104_at,225634_at	,
ARPC4	AMPL198045	143.088	134.22	148.846	125.132	143.297	164.111	180.586	182.334	147.602	123.72	117.633	322.905	320.541	371.546	389.082	0	actin_related_protein_2_3_complex__subunit_4__20kDa	707	10093	211672_s_at,217817_at,217818_s_at	,
SRSF2	AMPL7027837	110.15	106.445	116.533	213.92	176.127	212.841	180.312	66.496	554.302	403.169	229.406	165.196	239.113	192.76	241.268	1	serine_arginine-rich_splicing_factor_2	10783	6427.69	200753_x_at,200754_x_at,214882_s_at	,
DSTN	AMPL13371925	38.189	40.832	64.755	74.554	155.386	158.096	180.22	167.668	603.945	969.039	277.426	127.64	138.801	140.129	134.728	0	destrin__actin_depolymerizing_factor	15750	11034	201021_s_at,201022_s_at,230933_at	,
EDF1	AMPL11472182	274.122	226.112	192.059	197.406	215.278	274.827	180.129	686.83	149.327	210.127	216.038	235.839	225.762	231.547	192.947	0	endothelial_differentiation-related_factor_1	3164	8721	209058_at,209059_s_at	,
ABI1	AMPL983412	190.346	216.715	57.358	45.741	169.472	199.093	180.037	197.747	98.357	104.867	99.844	43.11	50.276	73.264	57.381	1	abl-interactor_1	11320	10006	209027_s_at,209028_s_at	,
WBSCR22	AMPL32813707	155.26	148.274	162.212	137.915	140.413	172.458	179.946	280.4	57.209	86.898	65.809	64.967	67.235	64.776	62.918	0	Williams_Beuren_syndrome_chromosome_region_22	16405	114049	207628_s_at,231415_at	WILLIAMS-BEUREN_SYNDROME__WBS
OSBPL8	AMPL35045895	96.187	136.382	37.503	28.191	173.687	183.627	179.854	110.992	422.496	467.778	573.771	385.336	419.409	353.001	338.748	0	oxysterol_binding_protein-like_8	16396	114882	212582_at,212585_at,228986_at	,
ATF7IP	AMPL30857028	413.391	248.732	11.42	4.975	115.015	136.125	179.763	159.962	114.02	81.694	86.271	104.093	104.04	86.455	78.018	0	activating_transcription_factor_7_interacting_protein	20092	55729	218987_at,231825_x_at	,
MAL	AMPL9214794	0.239	2.162	0	0	320.089	398.187	179.214	487.841	5.973	13.55	1.645	0	0.481	0.131	1.007	0	mal__T-cell_differentiation_protein	6817	4118	204777_s_at	,
PPM1B	AMPL11453941	178.173	126.486	72.152	51.062	168.474	121.518	179.122	21.999	83.092	78.847	53.47	102.402	100.071	126.156	108.889	0	protein_phosphatase__Mg2_Mn2_dependent__1B	9276	5495	209296_at,213225_at	,
DRAP1	AMPL28743055	110.508	149.106	590.712	797.501	176.903	225.852	178.848	100.675	179.06	119.399	75.783	411.782	422.897	382.777	422.471	0	DR1-associated_protein_1__negative_cofactor_2_alpha	3019	10589	203258_at	,
PDE4B	AMPL11163008	825.588	508.191	42.564	30.609	200.971	121.764	178.756	125.161	7.035	10.31	3.393	0	0	0.653	0.671	0	phosphodiesterase_4B__cAMP-specific	8781	5142	203708_at,211302_s_at	,
SMARCC2	AMPL10765742	163.495	152.017	336.493	370.49	168.585	168.284	178.573	27.468	139.372	85.033	59.845	270.979	233.82	252.442	228.349	0	SWI_SNF_related__matrix_associated__actin_dependent_regulator_of_chromatin__subfamily_c__member_2	11105	6601	1561973_at,201320_at,201321_s_at	,
VCP	AMPL13191372	260.517	188.441	403.584	489.542	168.141	188.783	178.299	364.42	211.049	407.489	316.602	431.586	467.521	434.754	485.053	0	valosin_containing_protein	12666	7415	203564_at,208648_at,208649_s_at	AMYOTROPHIC_LATERAL_SCLEROSIS_14__WITH_OR_WITHOUT_FRONTOTEMPORAL_DEMENTIA_,INCLUSION_BODY_MYOPATHY_WITH_EARLY-ONSET_PAGET_DISEASE_WITH_OR_WITHOUT
ANAPC16	AMPL10452389	100.484	195.343	92.007	133.285	148.621	182.523	178.116	190.538	87.34	64.511	76.4	133.074	134.591	127.2	112.581	0	anaphase_promoting_complex_subunit_16	26976	119504	224664_at,224665_at,224667_x_at,229145_at	,
CHMP1B	AMPL34081264	236.291	342.536	192.189	181.514	163.372	221.065	178.116	155.861	548.595	455.897	459.634	110.372	124.969	93.637	94.964	0	charged_multivesicular_body_protein_1B	24287	57132	218177_at,218178_s_at	,
SNORD94	AMPL19866991	180.918	131.726	104.724	77.318	162.374	109.121	178.116	216.39	11.15	21.405	10.797	15.215	13.231	11.362	10.738	0	small_nucleolar_RNA__C_D_box_94	32756	692225	,	,
GLG1	AMPL13116182	100.126	52.058	77.213	35.17	116.124	137.966	177.933	78.303	23.494	35.643	3.085	12.68	12.028	15.019	11.577	0	golgi_glycoprotein_1	4316	2734	207966_s_at,212045_at,214730_s_at	,
SNORA64	AMPL20104648	119.339	136.632	562.811	488.022	155.054	109.366	177.567	42.88	17.787	18.558	9.769	16.181	25.138	16.455	17.785	0	small_nucleolar_RNA__H_ACA_box_64	10221	26784	203107_x_at,212433_x_at,217466_x_at,221798_x_at	,
SCAF8	AMPL25992722	351.931	251.476	316.379	142.06	154.277	214.805	177.476	122.799	106.719	110.758	100.77	141.89	151.911	154.626	141.103	0	SR-related_CTD-associated_factor_8	20959	22828	203250_at	,
DOCK2	AMPL27535684	275.196	209.48	362.577	236.929	142.964	149.381	177.384	117.703	156.362	93.772	197.118	182.102	140.725	171.864	184.558	0	dedicator_of_cytokinesis_2	2988	1794	1554325_at,213160_at	,
SMARCE1	AMPL7427831	311.356	211.143	151.052	82.431	127.991	144.594	177.11	71.219	89.994	85.033	87.402	202.389	170.193	203.599	188.585	1	SWI_SNF_related__matrix_associated__actin_dependent_regulator_of_chromatin__subfamily_e__member_1	11109	6605	211988_at,211989_at,229511_at,236016_at	,
EIF2AK1	AMPL26023697	91.414	111.601	34.649	22.594	126.439	111.085	176.927	197.871	103.401	98.877	134.086	276.534	225.762	256.229	254.019	0	eukaryotic_translation_initiation_factor_2-alpha_kinase_1	24921	27102	217735_s_at,217736_s_at	,
MAT2B	AMPL13156654	114.208	107.526	33.481	27.776	151.283	132.32	176.927	155.985	109.905	108.107	91.31	238.616	232.137	207.909	221.638	0	methionine_adenosyltransferase_II__beta	6905	27430	217993_s_at	,
CNPY3	AMPL13043841	454.801	339.293	1673.38	1127.29	128.657	144.963	176.835	364.047	90.26	61.86	91.721	186.932	195.331	172.909	162.915	0	canopy_FGF_signaling_regulator_3	11968	10695	1552977_a_at,217931_at	,
PIM2	AMPL12469688	613.88	543.201	34.908	22.18	181.894	269.672	176.835	965.863	1016.09	706.085	949.705	78.371	42.097	28.078	48.488	0	pim-2_oncogene	8987	11040	204269_at	,
PA2G4	AMPL20296731	105.496	101.538	66.053	51.753	142.743	214.559	176.744	369.392	160.61	198.737	182.106	192.729	208.442	220.315	223.483	0	proliferation-associated_2G4__38kDa	8550	5036	208676_s_at,214794_at	,
DNAJA1	AMPL10562611	141.656	118.337	63.717	60.044	149.397	175.526	176.378	434.396	2078.9	1432.5	3806.63	181.619	204.112	200.073	213.92	0	DnaJ__Hsp40__homolog__subfamily_A__member_1	5229	3301	200880_at,200881_s_at	,
RASGRP2	AMPL2558638	294.29	235.426	71.892	29.642	215.168	168.53	175.737	194.764	17.787	13.55	10.797	21.374	22.853	21.679	20.973	0	RAS_guanyl_releasing_protein_2__calcium_and_DAG-regulated	9879	10235	208206_s_at,214368_at,214369_s_at	,
PKN1	AMPL21113059	147.026	160.416	749.031	696.069	167.919	142.262	175.646	160.832	87.207	69.617	76.606	143.822	143.852	151.1	180.867	0	protein_kinase_N1	9405	5585	202161_at	,
ISCU	AMPL21286674	417.448	212.89	193.746	90.722	185.111	209.772	175.554	74.823	86.012	80.614	55.423	80.062	76.497	71.697	70.3	0	iron-sulfur_cluster_assembly_enzyme	29882	23479	209075_s_at	MYOPATHY_WITH_LACTIC_ACIDOSIS__HEREDITARY__HML
SYNCRIP	AMPL29055639	120.891	109.605	26.603	12.575	133.204	142.262	175.554	311.845	166.981	256.178	311.153	248.639	252.464	238.729	257.039	0	synaptotagmin_binding__cytoplasmic_RNA_interacting_protein	16918	10492	1555427_s_at,209024_s_at,209025_s_at,217832_at,217833_at,217834_s_at,236146_at	,
C6orf106	AMPL36483826	221.016	237.006	101.091	74.761	158.714	147.172	175.463	110.494	86.942	110.464	104.574	132.954	94.899	125.895	127.681	0	chromosome_6_open_reading_frame_106	21215	64771	205457_at,217924_at,217925_s_at	,
NUFIP2	AMPL35249123	138.672	121.247	162.472	91.966	145.072	194.552	175.28	100.924	311.795	240.959	327.605	147.686	132.186	141.044	163.25	0	nuclear_fragile_X_mental_retardation_protein_interacting_protein_2	17634	57532	224938_at,224939_at,224956_at,224958_at	,
SLFN5	AMPL35742285	6.444	2.827	23.359	12.921	142.521	159.569	175.28	191.781	208.394	65.493	129.356	195.264	325.232	235.726	240.765	0	schlafen_family_member_5	28286	162394	1553055_a_at,1557078_at,226725_at,230383_x_at,238430_x_at,243999_at	,
NR3C1	AMPL204456	181.515	125.655	14.924	10.572	197.754	147.54	175.097	137.714	176.671	266.783	221.282	58.326	69.641	76.529	72.984	0	nuclear_receptor_subfamily_3__group_C__member_1__glucocorticoid_receptor	7978	2908	201865_x_at,201866_s_at,211671_s_at,216321_s_at	GLUCOCORTICOID_RECEPTOR__GCCR
SCARNA12	AMPL21207423	320.784	270.603	149.365	216.407	198.309	225.484	174.914	123.421	50.174	38.392	31.773	105.542	50.036	71.305	76.843	0	small_Cajal_body-specific_RNA_12	32569	677777	,	,
GNB2	AMPL28733463	150.129	146.694	914.487	877.306	182.005	182.4	174.731	265.236	177.467	175.466	173.777	245.741	257.154	249.83	259.892	0	guanine_nucleotide_binding_protein__G_protein__beta_polypeptide_2	4398	2783	200852_x_at	,
HMGB2	AMPL1123533	344.89	174.303	215.937	144.755	162.152	170.003	174.731	63.264	190.475	118.025	130.795	1019.43	670.911	1175.1	995.944	0	high_mobility_group_box_2	5000	3148	208808_s_at	,
SNORA70G	AMPL38278646	335.104	197.006	41.007	15.547	102.593	187.31	174.274	266.479	101.941	131.575	208.121	40.454	33.798	37.35	46.475	0	small_nucleolar_RNA__H_ACA_box_70G	34359	100379132	,	,
TPM4	AMPL2069399	113.969	95.385	40.618	33.442	208.291	87.64	174.274	40.767	287.372	293.981	276.706	706.792	570.599	926.448	755.179	1	tropomyosin_4	12013	7171	1567107_s_at,209344_at,212481_s_at,237561_x_at	,
CTDNEP1	AMPL4477712	268.155	316.923	294.707	335.666	176.57	195.043	174.182	502.632	115.081	125.094	119.073	209.635	189.799	217.312	182.377	0	CTD_nuclear_envelope_phosphatase_1	19085	23399	200035_at	,
PRKCB	AMPL7994442	242.258	311.351	31.794	38.555	96.16	76.716	174.182	39.524	79.376	76.687	69.099	207.34	212.652	223.45	236.067	0	protein_kinase_C__beta	9395	5579	207957_s_at,209685_s_at,227817_at,227824_at,228795_at	,
C14orf166	AMPL31039334	137.837	147.193	136.258	72.619	190.878	202.898	173.999	85.885	100.746	134.815	91.721	203.476	213.854	200.857	218.785	0	chromosome_14_open_reading_frame_166	23169	51637	217768_at	,
COPS2	AMPL4202348	236.769	270.52	76.434	74.209	173.243	225.606	173.633	129.262	65.438	103.787	70.333	76.56	68.318	88.544	64.595	0	COP9_signalosome_subunit_2	30747	9318	202467_s_at,209838_at	,
XPO6	AMPL25469598	151.68	147.775	28.03	16.998	170.359	168.53	173.542	210.051	58.934	50.47	68.482	85.738	76.617	89.197	88.085	0	exportin_6	19733	23214	211982_x_at,214784_x_at	,
ZNF394	AMPL14875691	98.813	151.434	99.404	119.604	190.545	214.437	173.359	146.912	106.188	126.273	82.261	59.05	57.012	45.97	49.16	0	zinc_finger_protein_394	18832	84124	214714_at,243024_at	,
DUSP11	AMPL11718674	189.272	136.05	63.847	50.025	139.748	212.35	173.267	156.855	68.757	104.965	52.75	76.198	79.263	72.35	89.595	0	dual_specificity_phosphatase_11__RNA_RNP_complex_1-interacting	3066	8446	202703_at	,
PSMF1	AMPL12409146	170.058	191.684	110.823	81.395	174.907	209.772	173.267	412.645	152.513	153.864	188.378	152.396	167.307	160.633	170.8	0	proteasome__prosome__macropain__inhibitor_subunit_1__PI31	9571	9491	201052_s_at,201053_s_at,235993_at,236012_at	,
ARID1A	AMPL28474827	151.919	208.649	116.403	195.817	141.966	144.226	173.176	40.892	232.95	92.495	117.531	254.315	235.144	227.89	241.268	1	AT_rich_interactive_domain_1A__SWI-like	11110	8289	207591_s_at,210649_s_at,212152_x_at,218917_s_at	MENTAL_RETARDATION__AUTOSOMAL_DOMINANT_14__MRD14
ZFAND5	AMPL3422619	189.391	187.193	478.201	374.222	166.145	196.393	173.176	85.761	696.329	395.706	566.059	160.003	146.017	129.159	133.218	0	zinc_finger__AN1-type_domain_5	13008	7763	210275_s_at,217741_s_at,244787_at	,
PPIG	AMPL29840711	214.094	162.328	57.748	47.261	161.265	166.689	172.718	61.151	102.737	100.939	80.41	100.712	121.361	102.779	94.293	0	peptidylprolyl_isomerase_G__cyclophilin_G	14650	9360	208993_s_at,208994_s_at,208995_s_at,225902_at	,
TRMT112	AMPL31357480	160.272	172.807	126.785	185.591	178.345	185.714	172.353	154.742	251.002	231.631	196.604	361.547	338.943	312.908	306.199	0	tRNA_methyltransferase_11-2_homolog__S,_cerevisiae	26940	51504	217774_s_at	,
RNF125	AMPL33814369	16.588	26.195	9.862	15.547	137.752	122.377	171.804	105.896	22.3	18.067	30.437	70.281	76.497	67.649	54.025	0	ring_finger_protein_125__E3_ubiquitin_protein_ligase	21150	54941	207735_at,235199_at	,
LAPTM4A	AMPL24555778	178.77	197.172	72.412	75.245	140.524	120.168	171.621	72.089	820.304	1029.62	732.947	750.627	960.54	816.617	779.843	0	lysosomal_protein_transmembrane_4_alpha	6924	9741	200673_at	,
SAR1A	AMPL33438537	133.063	94.304	184.533	426.389	136.199	146.681	171.438	64.134	127.691	203.941	120.615	116.893	133.388	116.492	127.177	0	SAR1_homolog_A__S,_cerevisiae	10534	56681	201542_at,201543_s_at,210790_s_at	,
CRBN	AMPL31019352	58.237	72.516	42.305	49.196	163.927	200.075	171.346	30.327	107.383	51.844	48.226	199.129	185.469	187.275	128.352	0	cereblon	30185	51185	218142_s_at,222533_at	MENTAL_RETARDATION__AUTOSOMAL_RECESSIVE_2__MRT2
TPP1	AMPL6583482	254.55	183.368	281.73	431.778	160.71	148.399	171.346	193.272	494.306	360.456	503.747	805.209	814.523	650.499	883.363	0	tripeptidyl_peptidase_I	2073	1200	200742_s_at,200743_s_at,214195_at,214196_s_at	CEROID_LIPOFUSCINOSIS__NEURONAL__2__CLN2
ARHGAP9	AMPL14147499	183.305	175.135	301.715	264.912	143.963	239.968	171.255	200.481	43.537	35.348	34.447	134.403	99.59	137.126	131.372	0	Rho_GTPase_activating_protein_9	14130	64333	224451_x_at,226906_s_at,232543_x_at	,
TLK2	AMPL13608662	381.169	312.266	177.525	175.572	177.79	272.741	171.072	94.088	190.608	116.944	86.169	162.781	155.279	170.036	145.801	0	tousled-like_kinase_2	11842	11011	212986_s_at,212997_s_at,228627_at,232585_at	,
SNRPD1	AMPL12748290	102.274	130.145	51.519	107.098	161.93	142.508	170.797	58.665	85.349	112.624	47.609	317.954	330.765	389.307	384.72	0	small_nuclear_ribonucleoprotein_D1_polypeptide_16kDa	11158	6632	202690_s_at,202691_at	,
AQP3	AMPL30500813	4.893	5.821	0.649	0.069	268.294	241.809	169.974	393.38	8.097	28.77	9.769	7.608	4.811	3.134	4.53	0	aquaporin_3__Gill_blood_group	636	360	203747_at,39248_at,39249_at	GIL_BLOOD_GROUP
TYROBP	AMPL21719431	3.103	4.324	1163.52	1168.75	10.426	11.17	169.974	103.161	734.955	542.992	949.499	1229.31	1935.51	1360.16	1463.71	0	TYRO_protein_tyrosine_kinase_binding_protein	12449	7305	204122_at	POLYCYSTIC_LIPOMEMBRANOUS_OSTEODYSPLASIA_WITH_SCLEROSING_LEUKOENCEPHALOPATHY_
STX6	AMPL27572268	35.324	59.875	131.327	66.539	86.067	87.518	169.7	51.083	40.086	51.255	34.961	59.775	63.627	66.865	91.776	0	syntaxin_6	11441	10228	1552618_at,212799_at,212800_at,214441_at	,
FMNL1	AMPL29313033	240.23	144.615	899.304	558.43	162.374	149.627	169.608	229.565	59.465	61.467	74.035	73.903	59.417	67.126	57.884	0	formin-like_1	1212	752	1569257_at,204789_at	,
ATP6AP2	AMPL27457747	52.509	75.509	224.242	562.3	167.808	166.32	169.334	55.807	68.89	57.441	26.118	117.859	123.165	137.648	144.459	0	ATPase__H_transporting__lysosomal_accessory_protein_2	18305	10159	201443_s_at,201444_s_at	MENTAL_RETARDATION__X-LINKED__SYNDROMIC__HEDERA_TYPE__MRXSH
FEM1B	AMPL24435690	117.43	152.682	46.458	29.918	125.662	159.569	169.242	261.632	108.445	187.543	152.903	93.587	92.133	95.727	96.138	0	fem-1_homolog_b__C,_elegans	3649	10116	212367_at,212373_at,212374_at	,
ARPC5	AMPL28159272	104.183	85.572	364.912	238.103	136.975	123.85	168.876	85.761	190.077	197.657	175.936	516.841	449.96	567.57	507.703	0	actin_related_protein_2_3_complex__subunit_5__16kDa	708	10092	1555797_a_at,1569325_at,211963_s_at,237387_at	,
PUM2	AMPL26460128	173.042	148.108	21.801	15.892	131.873	156.255	168.876	110.867	114.683	128.924	106.22	176.306	157.684	174.737	169.961	0	pumilio_RNA-binding_family_member_2	14958	23369	201493_s_at,216221_s_at	,
NDUFA13	AMPL32628329	221.255	163.41	463.537	344.58	179.676	187.924	168.876	289.846	124.771	165.647	170.897	301.048	313.324	260.8	250.831	0	NADH_dehydrogenase__ubiquinone__1_alpha_subcomplex__13	17194	51079	220864_s_at	THYROID_CARCINOMA__HURTHLE_CELL
ZFP91	AMPL16189959	352.408	286.902	88.892	52.236	144.074	162.147	168.419	162.075	202.819	261.873	240.305	266.753	224.318	266.416	232.04	0	ZFP91_zinc_finger_protein	14983	80829	208597_at,224631_at,224636_at	,
TCEB2	AMPL21455179	119.816	133.555	247.99	205.49	170.027	162.761	168.327	522.27	86.278	101.43	99.536	218.691	230.573	182.834	203.853	0	transcription_elongation_factor_B__SIII__polypeptide_2__18kDa__elongin_B	11619	6923	200085_s_at,213877_x_at	,
S100A6	AMPL24824359	39.859	44.74	250.585	534.661	209.733	151.1	168.236	91.354	233.216	199.621	103.135	222.073	282.172	275.558	301.166	0	S100_calcium_binding_protein_A6	10496	6277	217728_at,228923_at	,
VPS51	AMPL12486322	121.01	156.091	69.557	67.161	206.96	217.628	167.87	197.747	52.961	62.056	47.403	56.273	60.139	53.022	46.475	0	vacuolar_protein_sorting_51_homolog__S,_cerevisiae	1172	738	217969_at	,
RASSF3	AMPL16706398	79.122	81.247	67.091	52.167	225.26	185.96	167.778	108.879	81.499	141.197	70.847	34.778	27.183	43.097	33.22	0	Ras_association__RalGDS_AF-6__domain_family_member_3	14271	283349	227167_s_at,233233_at	,
NCL	AMPL28295585	67.427	62.37	43.862	164.655	226.591	125.937	167.595	49.965	166.715	82.676	39.28	320.852	259.319	307.684	282.71	0	nucleolin	7667	4691	200610_s_at,241892_at	,
STAT6	AMPL11218182	556.836	427.276	645.734	561.194	160.488	211.491	167.23	274.061	158.088	115.57	168.018	79.7	85.277	72.22	69.629	0	signal_transducer_and_activator_of_transcription_6__interleukin-4_induced	11368	6778	201331_s_at,201332_s_at	,
TOX4	AMPL24305328	197.029	94.886	66.961	43.876	133.093	126.305	167.047	196.628	77.65	137.466	131.206	102.644	108.611	108.786	106.876	0	TOX_high_mobility_group_box_family_member_4	20161	9878	201683_x_at,201684_s_at,201685_s_at,217448_s_at,232097_at	,
BHLHE40	AMPL8382454	9.308	8.732	164.937	189.598	225.704	145.208	166.864	66.247	1449.07	969.235	715.055	1612.11	1267.49	976.466	1045.61	0	basic_helix-loop-helix_family__member_e40	1046	8553	201169_s_at,201170_s_at	,
APOL3	AMPL35071303	58.237	50.728	122.632	96.803	147.068	128.392	166.589	127.895	23.76	19.442	2.262	10.385	10.464	12.798	12.248	0	apolipoprotein_L__3	14868	80833	221087_s_at	,
FNIP1	AMPL16563218	244.884	190.935	81.495	31.369	134.313	124.955	166.406	72.213	212.775	269.336	255.729	249.726	221.312	243.692	243.281	0	folliculin_interacting_protein_1	29418	96459	223997_at,228250_at,228768_at	,
TAOK3	AMPL30522282	364.462	211.227	212.044	129.9	143.63	185.591	166.315	143.431	315.512	163.487	306.628	345.849	373.102	327.926	334.05	0	TAO_kinase_3	18133	51347	220761_s_at	,
VHL	AMPL6148676	298.586	347.276	224.891	218.135	151.505	151.714	166.223	125.534	91.72	104.278	101.387	104.938	129.539	126.286	130.365	1	von_Hippel-Lindau_tumor_suppressor__E3_ubiquitin_protein_ligase	12687	7428	1559227_s_at,203844_at	ERYTHROCYTOSIS__FAMILIAL__2__ECYT2,PHEOCHROMOCYTOMA,RENAL_CELL_CARCINOMA__NONPAPILLARY__RCC,VON_HIPPEL-LINDAU_SYNDROME__VHL
CHD3	AMPL844673	52.032	39.002	14.145	7.808	151.061	135.757	165.857	235.158	83.889	97.405	142.517	140.561	150.588	103.563	101.171	0	chromodomain_helicase_DNA_binding_protein_3	1918	1107	208806_at,208807_s_at	,
BAZ2A	AMPL25441352	447.999	315.509	48.145	25.22	139.859	131.829	164.76	210.176	80.438	78.945	105.294	68.107	63.266	56.548	58.555	0	bromodomain_adjacent_to_zinc_finger_domain__2A	962	11176	201353_s_at,201354_s_at,201355_s_at	,
FAM190B	AMPL31512896	37.831	45.239	20.893	34.479	146.735	101.265	164.577	32.316	18.317	27.984	9.563	38.28	52.561	53.544	39.764	0	,	,	,	,	,
MIER1	AMPL5418170	227.699	164.407	339.607	250.61	156.052	218.119	164.302	125.534	85.747	102.216	87.711	110.131	102.717	105.913	100.333	0	mesoderm_induction_early_response_1__transcriptional_regulator	29657	57708	1555105_a_at,225475_at,240227_at	,
PHF3	AMPL26470244	359.807	205.488	106.152	50.993	120.782	172.089	164.302	137.217	84.287	55.085	69.099	99.625	77.94	85.018	76.172	0	PHD_finger_protein_3	8921	23469	215718_s_at,217951_s_at,217952_x_at,217953_at,217954_s_at	,
CCNY	AMPL35417702	145.474	208.482	121.594	148.763	171.69	203.144	164.119	170.775	67.828	73.937	70.436	106.266	108.852	82.406	88.924	0	cyclin_Y	23354	219771	224647_at,224649_x_at,224651_at,224652_at	,
CREBBP	AMPL28799145	387.017	302.703	633.925	349.485	154.832	151.836	164.119	102.788	114.152	122.639	119.69	80.062	70.723	79.664	53.354	1	CREB_binding_protein	2348	1387	202160_at,211808_s_at,228177_at	RUBINSTEIN-TAYBI_SYNDROME_1__RSTS1
SSU72	AMPL26768812	114.685	162.162	218.402	317.287	152.503	190.378	163.936	66.123	57.076	65.198	35.372	174.736	176.448	190.278	160.398	0	SSU72_RNA_polymerase_II_CTD_phosphatase_homolog__S,_cerevisiae	25016	29101	223051_at,223053_x_at,226229_s_at	,
SAFB	AMPL10440304	308.253	181.538	586.429	563.267	135.201	202.53	163.753	133.115	150.389	179.59	160.101	144.426	162.616	151.753	159.223	0	scaffold_attachment_factor_B	10520	6294	201747_s_at,201748_s_at	,
CMPK1	AMPL33416727	122.203	140.125	24.526	17.896	157.605	158.71	163.57	126.031	87.207	75.017	83.084	103.73	103.92	104.607	92.279	0	cytidine_monophosphate__UMP-CMP__kinase_1__cytosolic	18170	51727	1570533_at,217870_s_at,222448_s_at	,
POLR2A	AMPL2219361	308.85	203.077	844.671	575.635	167.476	209.159	163.57	252.062	699.116	833.831	938.497	349.954	284.698	296.061	339.252	0	polymerase__RNA__II__DNA_directed__polypeptide_A__220kDa	9187	5430	202725_at,217420_s_at	,
HSPA4	AMPL11432416	351.931	318.337	243.708	141.715	152.503	165.461	163.296	109.127	229.897	318.529	473.207	208.065	208.562	234.55	239.758	0	heat_shock_70kDa_protein_4	5237	3308	208814_at,208815_x_at,211015_s_at,211016_x_at	,
ERBB2IP	AMPL33464541	103.944	100.956	11.29	4.768	128.213	99.056	163.296	60.53	62.12	60.191	49.974	72.454	78.782	79.011	76.004	0	erbb2_interacting_protein	15842	55914	217941_s_at,222473_s_at	,
UQCRB	AMPL19927212	126.261	113.929	125.358	83.744	154.499	122.5	163.296	104.404	25.883	34.661	25.192	94.674	87.562	84.757	76.004	0	ubiquinol-cytochrome_c_reductase_binding_protein	12582	7381	205849_s_at,209065_at,209066_x_at,244293_at	MITOCHONDRIAL_COMPLEX_III_DEFICIENCY__NUCLEAR_TYPE_3__MC3DN3
NFATC3	AMPL16941512	189.033	205.405	80.198	70.823	105.366	167.793	163.204	120.065	84.685	36.134	77.325	378.212	291.674	264.979	353.177	0	nuclear_factor_of_activated_T-cells__cytoplasmic__calcineurin-dependent_3	7777	4775	207416_s_at,210555_s_at,210556_at,225137_at,225139_at,225141_at	,
MFNG	AMPL7818250	56.925	103.368	61.511	48.16	171.801	198.111	163.113	263.869	44.334	27.984	53.984	118.342	130.502	89.981	112.413	0	MFNG_O-fucosylpeptide_3-beta-N-acetylglucosaminyltransferase	7038	4242	204152_s_at,204153_s_at	,
COPE	AMPL12692470	145.832	145.447	291.073	275.277	170.803	162.024	162.838	499.773	128.089	191.864	211.822	248.639	287.585	270.856	306.535	0	coatomer_protein_complex__subunit_epsilon	2234	11316	201264_at,220469_at	,
FKBP1A	AMPL3565123	131.392	185.78	465.484	317.149	129.877	138.212	162.747	220.243	237.994	279.155	218.3	435.934	464.033	466.228	466.932	0	FK506_binding_protein_1A__12kDa	3711	1.01929e+08	200709_at,210186_s_at,210187_at,214119_s_at	,
PHC3	AMPL14676225	187.004	136.549	8.954	4.284	172.799	152.941	162.381	115.963	68.757	49.586	49.151	106.749	92.133	109.178	108.386	0	polyhomeotic_homolog_3__Drosophila	15682	80012	1552644_a_at,215521_at,220328_at,226508_at,238693_at	,
ALYREF	AMPL29958727	261.711	150.603	268.494	221.659	145.737	152.327	162.29	567.263	113.09	234.38	187.041	196.23	220.109	240.95	249.321	0	Aly_REF_export_factor	19071	10189	226319_s_at,226320_at	,
PIK3CD	AMPL28237477	112.775	106.694	127.045	114.699	158.159	138.58	162.29	138.708	94.773	55.085	112.698	98.176	109.814	82.406	113.755	0	phosphatidylinositol-4_5-bisphosphate_3-kinase__catalytic_subunit_delta	8977	5293	203879_at,211230_s_at	,
LASP1	AMPL28959624	147.622	102.952	633.925	395.503	111.909	123.237	162.198	114.347	245.693	265.212	236.192	489.791	424.1	590.816	473.811	1	LIM_and_SH3_protein_1	6513	3927	200618_at	,
CRLF3	AMPL31698311	163.017	120.915	34.778	30.057	119.784	163.374	161.832	116.709	15.132	18.558	22.93	48.907	32.355	38.656	35.066	0	cytokine_receptor-like_factor_3	17177	51379	205474_at	,
PHF12	AMPL85898	92.01	101.039	76.175	46.018	213.393	179.7	161.558	158.346	70.084	57.048	39.383	60.62	64.108	60.858	67.951	0	PHD_finger_protein_12	20816	57649	231815_at,234939_s_at	,
ZFY	AMPL9761213	52.151	86.154	27.9	25.427	105.144	86.904	161.466	40.146	25.352	35.839	27.146	0	0	30.951	29.865	0	zinc_finger_protein__Y-linked	12870	7544	207246_at,207247_s_at,230760_at	,
BUB3	AMPL27323746	73.99	74.428	11.809	10.433	139.083	135.634	161.192	97.817	64.775	71.09	59.639	185.362	144.815	203.599	184.726	0	BUB3_mitotic_checkpoint_protein	1151	9184	201456_s_at,201457_x_at,201458_s_at,209974_s_at	,
NFATC2	AMPL17144712	61.221	70.936	1.557	0.898	142.521	138.089	161.1	49.716	67.297	100.449	48.226	194.661	12.629	54.328	75.669	0	nuclear_factor_of_activated_T-cells__cytoplasmic__calcineurin-dependent_2	7776	4773	224542_s_at,226991_at,228442_at,231801_at	,
MRFAP1L1	AMPL22489836	47.139	57.38	16.221	10.986	141.079	131.829	161.009	179.724	102.206	133.342	83.804	191.279	217.703	184.924	207.209	0	Morf4_family_associated_protein_1-like_1	28796	114932	212199_at	,
EXOC7	AMPL5378809	186.527	138.628	169.998	140.955	144.295	159.815	160.46	156.855	108.577	93.281	101.181	160.849	158.286	135.036	147.982	0	exocyst_complex_component_7	23214	23265	212026_s_at,212034_s_at,212035_s_at,214802_at,215413_at	,
GZMM	AMPL27620742	0	0	0	0.207	64.883	41.12	160.094	279.406	0	0	0	0	0	0	0	0	granzyme_M__lymphocyte_met-ase_1	4712	3004	207460_at	,
SUPT5H	AMPL6204990	159.556	111.601	179.082	112.902	178.789	159.692	160.094	328.625	163.53	232.809	185.293	148.773	125.57	116.883	117.782	0	suppressor_of_Ty_5_homolog__S,_cerevisiae	11469	6829	201480_s_at	,
SH3BP1	AMPL32829373	69.097	80.998	577.086	655.233	134.424	144.349	159.911	403.572	16.326	9.033	19.948	60.016	47.991	47.537	44.63	0	SH3-domain_binding_protein_1	10824	23616	213633_at,223290_at	,
MED15	AMPL33311976	44.036	45.572	94.472	111.728	113.018	112.067	159.637	46.733	94.773	64.02	29.82	88.998	96.704	94.682	116.943	0	mediator_complex_subunit_15	14248	51586	222175_s_at	,
NUMA1	AMPL27035854	141.417	155.26	21.931	14.856	163.705	136.125	159.545	119.816	173.75	161.719	181.18	167.49	141.687	136.734	132.379	1	nuclear_mitotic_apparatus_protein_1	8059	4926	1554663_a_at,200747_s_at,214250_at,214251_s_at	,
DDX3Y	AMPL30148320	372.338	204.74	28.16	27.984	107.917	196.147	159.362	309.608	461.122	319.707	660.145	0.121	0	68.302	69.293	0	DEAD__Asp-Glu-Ala-Asp__box_helicase_3__Y-linked	2699	8653	1570359_at,1570360_s_at,205000_at,205001_s_at	,
WIPF1	AMPL8064090	45.468	52.973	12.458	10.779	144.961	106.543	159.362	22.621	88.667	29.555	23.856	270.979	208.442	184.01	215.43	0	WAS_WASL_interacting_protein_family__member_1	12736	7456	202663_at,202664_at,202665_s_at,231182_at	WISKOTT-ALDRICH_SYNDROME_2__WAS2
ELOVL5	AMPL8686647	373.77	379.044	67.091	47.4	178.456	156.623	159.271	257.53	269.187	622.329	648.937	339.328	302.499	361.228	332.205	0	ELOVL_fatty_acid_elongase_5	21308	60481	208788_at,215082_at	,
AZIN1	AMPL34779244	80.315	93.971	20.763	15.685	144.517	114.767	159.179	68.981	264.807	245.672	328.016	200.698	185.228	222.405	226.336	0	antizyme_inhibitor_1	16432	51582	201772_at,212461_at	,
DCP1A	AMPL32740184	186.408	178.378	49.312	37.519	134.868	168.652	159.179	289.97	160.742	215.527	218.917	60.741	66.033	49.626	66.944	0	decapping_mRNA_1A	18714	55802	218508_at,225443_at	,
SH3BGRL	AMPL6913025	224.716	225.447	176.098	125.892	141.079	137.475	159.088	65.75	168.308	126.371	106.837	255.16	261.725	237.685	239.926	0	SH3_domain_binding_glutamic_acid-rich_protein_like	10823	6451	201311_s_at,201312_s_at	,
ADRBK1	AMPL11597563	433.44	244.657	6765.28	2915.21	123.999	137.23	158.996	236.028	191.802	105.162	278.454	212.895	208.562	199.289	205.866	0	adrenergic__beta__receptor_kinase_1	289	156	201401_s_at,201402_at,38447_at	,
WDR26	AMPL14061798	182.708	189.439	284.066	396.747	125.662	177.736	158.63	85.885	128.222	98.092	114.034	77.768	94.899	66.865	80.87	0	WD_repeat_domain_26	21208	80232	218107_at,223863_at,224897_at,224898_at,224905_at	,
ANXA7	AMPL27613603	223.522	155.842	96.159	64.95	153.834	192.22	158.264	163.194	116.542	129.022	152.492	111.459	102.838	114.402	106.54	0	annexin_A7	545	310	201366_at,209860_s_at,242027_at	,
INPP5D	AMPL26955322	386.181	262.037	134.312	109.862	119.34	108.507	158.264	121.432	164.061	63.529	156.81	187.415	201.105	174.084	221.134	0	inositol_polyphosphate-5-phosphatase__145kDa	6079	3635	203331_s_at,203332_s_at	,
CAP1	AMPL1644686	50.003	61.788	47.236	50.44	105.476	90.341	158.173	62.145	117.736	101.038	87.402	337.637	298.53	330.669	362.238	0	CAP__adenylate_cyclase-associated_protein_1__yeast	20040	10487	200625_s_at,213798_s_at	,
ZC3H11A	AMPL24222273	264.336	271.85	74.488	117.946	132.539	196.638	158.173	94.461	153.309	174.68	167.299	187.174	179.816	178.786	183.552	0	zinc_finger_CCCH-type_containing_11A	29093	441156	1565867_a_at,205787_x_at,205788_s_at,243648_at	,
PDS5A	AMPL4482658	222.209	204.906	18.817	13.266	120.339	212.964	157.715	113.85	70.748	60.289	82.467	169.785	128.818	179.569	138.922	0	PDS5__regulator_of_cohesion_maintenance__homolog_A__S,_cerevisiae	29088	23244	212138_at,212140_at,213983_s_at,213984_at	,
SEC61B	AMPL12194446	95.71	96.798	52.427	40.905	162.152	105.193	157.715	145.793	197.908	499.395	269.611	334.256	397.278	361.098	426.33	0	Sec61_beta_subunit	16993	10952	203133_at,244700_at	,
ZBTB10	AMPL1388054	287.727	301.123	19.465	5.459	159.601	200.321	157.441	197.374	101.941	82.087	85.449	11.955	14.674	11.231	12.08	0	zinc_finger_and_BTB_domain_containing_10	30953	65986	219312_s_at,222863_at,228562_at,233899_x_at,235726_at,236105_at	,
SLC44A2	AMPL33533070	131.75	207.651	22.061	19.07	173.798	160.306	157.258	164.312	79.11	64.609	73.829	176.064	154.557	146.659	119.124	0	solute_carrier_family_44__choline_transporter__member_2	17292	57153	224609_at,225175_s_at	,
TLN1	AMPL26924231	74.587	67.276	59.045	63.706	156.274	89.973	157.258	77.806	205.607	248.323	148.79	530.124	500.116	423.653	547.467	0	talin_1	11845	7094	203254_s_at	,
RAB6A	AMPL11659557	131.154	133.306	168.96	165.968	149.175	159.938	156.801	151.759	259.099	209.243	193.211	249.243	246.209	235.595	263.583	0	RAB6A__member_RAS_oncogene_family	9786	150787	1559174_at,201045_s_at,201047_x_at,201048_x_at,210406_s_at	,
PRDX6	AMPL29831430	135.092	131.559	167.662	218.826	112.575	164.356	156.709	252.31	510.367	497.333	676.392	749.057	797.203	859.191	805.177	0	peroxiredoxin_6	16753	9588	200844_s_at,200845_s_at	,
SNHG1	AMPL21397475	223.522	161.829	13.626	13.128	146.292	232.603	156.435	329.246	59.333	58.325	57.171	51.443	34.039	48.843	43.623	0	small_nucleolar_RNA_host_gene_1__non-protein_coding	32688	23642,9297,9298,9299,9300,9301,9302,9303,9304	224610_at	,
BRD2	AMPL8222729	263.859	213.971	400.469	210.12	149.175	153.555	156.343	95.207	483.023	493.7	594.337	172.2	162.014	177.872	188.921	0	bromodomain_containing_2	1103	6046	208685_x_at,208686_s_at,214911_s_at	,
GPR174	AMPL14082864	75.661	110.686	0.26	0	147.734	151.1	155.886	105.274	0.398	0.098	0.103	0.845	0	1.567	0.168	0	G_protein-coupled_receptor_174	30245	84636	224285_at	,
RNF138	AMPL6929139	100.364	167.817	26.473	43.185	150.285	156.869	155.886	78.925	104.463	76.785	57.171	83.564	87.562	87.108	81.373	0	ring_finger_protein_138__E3_ubiquitin_protein_ligase	17765	51444	218738_s_at,239143_x_at	,
ARF5	AMPL8457203	179.367	169.48	439.141	442.695	175.572	196.025	155.794	277.168	142.823	145.125	158.661	200.94	201.345	213.655	208.551	0	ADP-ribosylation_factor_5	658	381	201526_at	,
GOLGA7	AMPL30728796	42.007	50.561	40.877	22.318	159.712	155.028	155.794	77.93	65.173	67.162	55.732	84.168	92.013	76.137	67.783	0	golgin_A7	24876	51125	1554167_a_at,217819_at	,
ZNF639	AMPL31371287	277.583	292.474	20.374	17.205	132.871	186.573	155.794	117.33	44.466	45.266	37.326	32.967	45.465	36.828	33.22	0	zinc_finger_protein_639	30950	51193	218413_s_at,222623_s_at,222624_s_at	,
SEC31A	AMPL24468304	131.75	122.994	35.297	29.642	121.559	157.851	155.703	163.691	205.607	262.462	292.438	220.14	272.67	207.648	199.323	0	SEC31_homolog_A__S,_cerevisiae	17052	22872	200945_s_at,210616_s_at	,
RTN4	AMPL33044110	53.345	62.453	55.152	36.068	147.29	118.327	155.337	100.303	269.851	468.072	400.303	267.115	242.601	269.55	237.073	0	reticulon_4	14085	57142	210968_s_at,211509_s_at,214629_x_at	,
ATP2A3	AMPL18568179	450.863	414.137	162.342	73.449	158.714	153.309	155.245	246.841	116.011	150.329	176.244	241.514	236.226	229.327	263.583	0	ATPase__Ca_transporting__ubiquitous	813	489	207521_s_at,207522_s_at,213036_x_at,213042_s_at	,
GZMB	AMPL28937365	0.358	0.083	0	0	2.107	0.614	155.245	70.349	0.398	0.196	0	0.604	0.241	10.97	1.678	0	granzyme_B__granzyme_2__cytotoxic_T-lymphocyte-associated_serine_esterase_1	4709	3002	210164_at	,
FURIN	AMPL8169189	61.818	70.603	227.357	188.355	174.13	84.326	155.154	175.25	188.749	344.549	177.067	224.125	248.494	199.681	206.37	0	furin__paired_basic_amino_acid_cleaving_enzyme	8568	5045	201945_at	,
HIST1H2AK	AMPL9296461	69.336	97.796	11.809	11.401	141.633	183.996	155.154	416.622	64.377	33.09	62.827	62.19	66.393	80.578	71.978	0	histone_cluster_1__H2ak	4726	8329,8330,8332,8336,85235,8969	,	,
SELPLG	AMPL10624717	4.416	1.83	80.457	108.964	191.543	130.11	155.154	87.376	59.598	21.013	34.241	262.285	208.923	134.906	228.181	0	selectin_P_ligand	10722	6404	209879_at,209880_s_at	,
CD164	AMPL27041203	94.755	110.936	52.297	44.428	120.228	131.706	154.971	88.495	147.203	164.861	123.7	175.702	187.273	225.931	159.056	0	CD164_molecule__sialomucin	1632	8763	208405_s_at,208653_s_at,208654_s_at	,
TRABD	AMPL13836536	264.814	135.717	1160.01	565.478	153.279	172.335	154.788	137.093	47.254	41.24	49.254	127.278	150.708	106.958	150.834	0	TraB_domain_containing	28805	80305	221807_s_at,225360_at,232706_s_at	,
PDE3B	AMPL1816450	2.625	2.911	3.893	0.345	87.398	95.864	154.696	173.013	0.531	0.295	0.308	0	0	0.653	0.671	0	phosphodiesterase_3B__cGMP-inhibited	8779	5140	208591_s_at,214582_at,222317_at	,
C22orf32	AMPL18365272	118.265	139.21	12.588	7.462	153.723	133.793	154.331	224.345	18.317	27.886	21.902	53.375	54.847	51.324	46.643	0	,	,	,	,	,
CLSTN1	AMPL443553	147.026	173.222	98.106	102.469	166.256	227.693	154.056	351.246	189.28	143.849	188.378	198.525	167.908	176.043	189.592	0	calsyntenin_1	17447	22883	201561_s_at	,
LRRFIP1	AMPL3435305	97.619	97.713	146.25	251.093	190.323	153.064	153.69	27.841	208.527	260.498	117.839	206.374	196.655	162.331	154.358	0	leucine_rich_repeat__in_FLII__interacting_protein_1	6702	9208	201861_s_at,201862_s_at,211452_x_at,219957_at,223492_s_at,227391_x_at	,
TECR	AMPL34425152	44.394	31.933	14.275	10.572	150.617	113.785	153.233	131.127	115.081	113.704	148.276	290.663	259.199	253.748	296.803	0	trans-2_3-enoyl-CoA_reductase	4551	9524	1569392_at,208336_s_at	MENTAL_RETARDATION__AUTOSOMAL_RECESSIVE_14__MRT14
CLINT1	AMPL8233244	333.911	223.451	151.311	134.529	163.261	201.303	153.05	141.194	134.328	121.559	156.09	141.527	128.337	142.219	128.184	0	clathrin_interactor_1	23186	9685	201768_s_at,201769_at,230609_at	,
LEPROTL1	AMPL2371815	46.542	24.2	111.991	118.568	173.465	207.317	152.958	198.244	49.776	32.403	52.75	132.108	129.299	134.253	145.465	0	leptin_receptor_overlapping_transcript-like_1	6555	23484	202594_at,202595_s_at	,
ANKLE2	AMPL24961142	355.511	238.836	187.387	105.371	137.419	213.209	152.867	89.986	164.724	255.982	217.272	157.588	178.011	162.592	153.687	0	ankyrin_repeat_and_LEM_domain_containing_2	29101	23141	212200_at,212201_at	,
SNRPF	AMPL11118112	65.875	103.784	32.313	67.023	170.692	142.017	152.592	64.631	78.181	96.521	40.102	217.967	233.099	224.233	239.087	0	small_nuclear_ribonucleoprotein_polypeptide_F	11162	6636	203832_at	,
GABARAPL1	AMPL14776419	6.325	3.16	46.198	46.363	97.38	46.766	152.501	66.993	43.006	70.599	24.678	10.868	11.547	9.011	6.376	0	GABA_A__receptor-associated_protein_like_1	4068	23710	208868_s_at,208869_s_at,211458_s_at	,
ZNF295	AMPL34063180	196.79	129.064	72.541	30.678	154.499	129.374	152.501	164.064	172.556	199.228	185.602	11.834	16.839	13.843	13.758	0	,	,	,	,	,
RNU12	AMPL18794234	187.124	167.401	42.824	49.956	93.72	156.501	152.226	160.584	35.706	21.307	29.306	11.834	14.313	9.534	5.537	0	RNA__U12_small_nuclear	19380	267010	,	,
AKIRIN1	AMPL14328752	123.039	144.449	32.183	32.475	143.519	158.219	151.769	199.611	87.207	130.593	153.109	74.869	65.912	64.384	72.649	0	akirin_1	25744	79647	217893_s_at,222458_s_at,222459_at	,
PPP3R1	AMPL3726630	146.071	127.983	93.175	81.671	113.684	87.886	151.769	87.003	157.689	134.521	159.895	205.167	136.034	158.674	184.726	0	protein_phosphatase_3__regulatory_subunit_B__alpha	9317	5534	204506_at,204507_s_at	,
SSH2	AMPL16322089	410.407	244.158	131.716	114.284	105.698	126.673	151.769	107.014	24.689	18.754	24.884	50.718	36.324	53.414	52.851	0	slingshot_protein_phosphatase_2	30580	85464	1554114_s_at,1555423_at,1555425_x_at,226080_at	,
MACF1	AMPL12061894	190.704	209.979	49.702	37.381	128.213	198.971	151.678	124.042	189.015	128.629	165.242	198.163	163.939	186.36	153.183	0	microtubule-actin_crosslinking_factor_1	13664	23499	1553407_at,207358_x_at,208633_s_at,208634_s_at,214894_x_at,215222_x_at,232168_x_at,241896_at	,
TOMM22	AMPL32694771	112.895	180.956	63.457	75.66	138.75	152.45	151.403	226.085	70.482	87.193	75.577	115.927	124.608	117.145	137.412	0	translocase_of_outer_mitochondrial_membrane_22_homolog__yeast	18002	56993	217960_s_at,222474_s_at	,
ZHX2	AMPL24976615	260.517	252.141	14.404	7.877	124.664	104.211	151.22	86.382	58.138	81.694	36.709	28.016	20.928	18.675	19.463	0	zinc_fingers_and_homeoboxes_2	18513	22882	203556_at,236169_at	,
HIST1H2BG	AMPL11392655	164.807	235.01	16.611	21.696	149.397	179.7	151.129	360.816	35.971	28.868	24.884	99.504	63.627	99.906	74.327	0	histone_cluster_1__H2bg	4746	8339,8343,8344,8346,8347	215779_s_at	,
NOLC1	AMPL28507886	222.806	171.227	130.808	85.609	126.771	141.771	151.037	314.953	131.01	256.571	130.487	67.624	92.494	77.705	90.434	0	nucleolar_and_coiled-body_phosphoprotein_1	15608	9221	205895_s_at,211949_s_at,211951_at	,
TES	AMPL31950560	54.538	73.264	27.122	15.961	108.027	116.731	150.854	84.269	52.032	131.771	23.033	17.872	54.606	74.701	71.978	0	testis_derived_transcript__3_LIM_domains	14620	26136	202719_s_at,202720_at	,
MDM4	AMPL10274727	378.544	313.43	92.396	128.38	126.217	215.541	150.763	47.852	70.881	41.829	32.904	55.669	50.036	67.779	65.099	1	Mdm4_p53_binding_protein_homolog__mouse	6974	4194	205655_at,225740_x_at,225742_at,235162_at,236814_at	,
RAB11B	AMPL29179899	197.148	171.227	100.831	42.908	149.286	160.429	150.763	289.97	166.184	153.471	175.422	246.345	244.405	244.476	268.281	0	RAB11B__member_RAS_oncogene_family	9761	9230	217793_at,34478_at	,
HDAC1	AMPL27170842	156.692	133.555	49.702	37.726	125.33	138.212	150.488	182.334	40.219	34.072	49.254	104.334	88.044	106.436	95.635	0	histone_deacetylase_1	4852	3065	201209_at	,
SLC2A4RG	AMPL31285422	45.826	44.075	90.449	63.982	155.386	198.48	150.488	322.162	74.199	64.216	59.434	68.107	66.033	85.802	74.327	0	SLC2A4_regulator	15930	56731	1555500_s_at,218494_s_at,222650_s_at	,
ATXN7L3B	AMPL3300200	144.162	210.811	15.183	15.616	142.964	177.858	150.397	136.223	40.882	37.901	33.624	108.561	113.061	79.141	96.138	0	ataxin_7-like_3B	37931	552889	212113_at,212114_at	,
POLR3GL	AMPL13870492	105.615	114.012	51.908	35.101	133.093	181.786	150.305	264.988	167.777	92.004	180.563	232.941	218.064	199.289	216.604	0	,polymerase__RNA__III__DNA_directed__polypeptide_G__32kD_-like	28466	84265	223269_at	,
GATA3	AMPL5861722	0.119	0.416	0.389	0	195.98	174.299	150.214	280.524	0.398	1.767	0.514	9.902	15.035	29.123	12.416	1	GATA_binding_protein_3	4172	2625	209602_s_at,209603_at,209604_s_at	HYPOPARATHYROIDISM__SENSORINEURAL_DEAFNESS__AND_RENAL_DISEASE__HDR
HIST1H2AC	AMPL7546907	35.086	105.78	14.015	41.734	202.635	177.613	150.214	73.083	61.855	18.263	8.637	471.557	272.069	486.078	321.467	0	histone_cluster_1__H2ac	4733	8334	215071_s_at	,
EMC10	AMPL21704861	121.965	133.056	396.317	382.444	150.728	153.923	150.122	319.8	105.923	108.795	111.772	133.678	152.633	125.372	156.539	0	ER_membrane_protein_complex_subunit_10	27609	284361	224727_at	,
SDE2	AMPL35131917	216.72	148.94	194.265	156.571	135.977	166.811	150.122	117.579	107.25	156.319	117.531	41.54	45.585	43.488	45.133	0	SDE2_telomere_maintenance_homolog__S,_pombe	26643	163859	1553338_at,244103_at	,
MSL3	AMPL15863232	423.773	290.062	570.597	611.841	112.575	294.098	150.122	245.226	37.564	44.677	50.488	52.771	53.163	56.417	55.032	0	male-specific_lethal_3_homolog__Drosophila	7370	10943	207551_s_at,214009_at,236165_at	,
CAMLG	AMPL8791770	103.467	119.252	30.885	30.955	162.596	230.025	149.939	301.281	111.896	103.296	226.115	171.958	128.577	167.293	134.224	0	calcium_modulating_ligand	1471	819	203538_at	,
EXOSC1	AMPL30845215	97.261	121.829	121.205	105.025	117.566	128.883	149.939	243.858	54.421	53.71	41.028	94.794	85.758	100.428	89.259	0	exosome_component_1	17286	51013	1559044_at,222609_s_at	,
SERGEF	AMPL13067675	63.727	70.936	35.427	49.472	90.06	88.5	149.939	73.953	29.6	24.842	20.874	55.548	48.231	46.231	57.213	0	secretion_regulating_guanine_nucleotide_exchange_factor	17499	26297	220482_s_at,223483_at,232983_s_at	,
SSBP3	AMPL35513941	18.14	37.173	28.29	31.853	108.027	146.804	149.939	76.812	57.474	58.325	40.925	130.659	111.257	106.305	109.728	0	single_stranded_DNA_binding_protein_3	15674	23648	217991_x_at,222482_at,223635_s_at	,
KCNAB2	AMPL9458464	109.076	59.376	788.221	553.041	114.46	107.402	149.848	250.073	137.514	97.601	188.275	159.037	168.509	153.189	194.122	0	potassium_voltage-gated_channel__shaker-related_subfamily__beta_member_2	6229	8514	203402_at,211791_s_at	,
OTUD1	AMPL1670232	603.259	687.65	245.395	196.784	189.991	205.967	149.756	310.851	88.933	105.063	64.472	32.604	36.805	33.563	34.563	0	OTU_domain_containing_1	27346	220213	226140_s_at	,
HNRNPH1	AMPL27376016	58.954	69.938	17.13	28.191	171.136	144.472	149.665	36.666	231.888	301.247	143.854	217.604	230.092	274.513	229.188	0	heterogeneous_nuclear_ribonucleoprotein_H1__H	5041	3187	201031_s_at,213470_s_at,213472_at	,
JTB	AMPL13147935	134.853	171.642	105.892	107.098	155.386	161.656	149.665	165.555	88.269	111.544	99.639	170.147	179.335	162.2	170.633	0	jumping_translocation_breakpoint	6201	10899	200048_s_at,210434_x_at,210927_x_at	,
VEZF1	AMPL12453988	81.509	89.231	19.725	11.746	135.312	135.879	149.665	239.011	121.055	220.339	141.489	159.4	188.836	165.465	156.036	0	vascular_endothelial_zinc_finger_1	12949	7716	202171_at,202172_at,202173_s_at	,
CLEC2D	AMPL13389430	99.768	98.212	6.618	6.91	110.357	112.558	149.573	38.903	10.221	3.633	7.506	3.26	2.766	6.399	2.517	0	C-type_lectin_domain_family_2__member_D	14351	29121	200063_s_at,220132_s_at,233500_x_at	,
NDUFA6	AMPL8893534	100.364	78.669	63.847	63.568	171.247	152.696	149.482	107.76	139.903	275.031	133.469	264.458	318.616	338.113	334.218	0	NADH_dehydrogenase__ubiquinone__1_alpha_subcomplex__6__14kDa	7690	4700	202000_at,202001_s_at	,
AATF	AMPL12558335	166.717	136.299	545.811	640.24	130.542	140.298	149.391	37.163	53.758	34.268	24.781	156.864	147.341	133.6	139.425	0	apoptosis_antagonizing_transcription_factor	19235	26574	209165_at	,
SAMHD1	AMPL25440853	7.16	6.736	90.579	47.538	154.166	155.396	148.933	130.878	36.237	49.095	37.326	6.4	5.894	7.705	6.711	0	SAM_domain_and_HD_domain_1	15925	25939	1559883_s_at,204502_at,234987_at,235529_x_at,235964_x_at	AICARDI-GOUTIERES_SYNDROME_5__AGS5,CHILBLAIN_LUPUS_2__CHBL2
SLAIN2	AMPL36872768	91.772	97.048	18.557	9.742	142.188	115.013	148.75	76.19	84.552	113.311	114.446	112.063	100.913	113.357	82.38	0	SLAIN_motif_family__member_2	29282	57606	224843_at,224844_at,224845_s_at,224853_at,224854_s_at,233230_s_at	,
HIPK3	AMPL29443840	148.577	146.279	62.419	24.667	116.9	116.977	148.659	187.182	249.94	361.143	215.216	155.656	151.31	138.301	144.123	0	homeodomain_interacting_protein_kinase_3	4915	10114	207764_s_at,210148_at,226297_at	,
PDE7A	AMPL6779120	219.465	222.37	7.786	6.219	126.55	200.812	148.659	143.431	8.097	9.426	9.666	29.827	17.561	33.694	31.207	0	phosphodiesterase_7A	8791	5150	1552343_s_at,223358_s_at,224046_s_at	,
IKZF5	AMPL35095222	51.435	96.216	12.069	10.364	119.34	170.003	148.476	111.862	79.508	132.557	74.549	41.42	49.314	42.835	47.146	0	IKAROS_family_zinc_finger_5__Pegasus	14283	64376	220086_at,226680_at	,
NDUFB9	AMPL28979574	120.533	135.135	127.693	137.707	167.143	231.13	148.476	166.301	58.005	85.425	53.264	74.024	67.837	75.615	71.81	0	NADH_dehydrogenase__ubiquinone__1_beta_subcomplex__9__22kDa	7704	4715	222992_s_at	,
TMEM181	AMPL36981985	4.535	10.977	5.71	3.869	96.493	50.571	148.384	10.068	9.159	6.579	2.982	38.401	23.214	36.828	33.892	0	transmembrane_protein_181	20958	57583	225127_at	,
USP3	AMPL13733265	160.511	132.557	84.35	71.238	155.497	204.371	148.384	165.431	51.634	62.056	52.236	49.873	54.005	52.5	54.193	0	ubiquitin_specific_peptidase_3	12626	9960	221654_s_at,226652_at	,
PPP1R18	AMPL3104684	110.508	127.983	462.11	410.151	100.596	93.041	148.293	201.102	137.381	154.649	132.235	263.371	297.207	272.031	303.179	0	protein_phosphatase_1__regulatory_subunit_18	29413	170954	224927_at,225592_at	,
DDOST	AMPL27289890	97.5	121.331	36.206	40.214	123.666	137.598	148.11	152.505	105.259	115.177	131.309	190.796	214.456	213.394	219.121	0	dolichyl-diphosphooligosaccharide--protein_glycosyltransferase_subunit__non-catalytic	2728	1650	208674_x_at,208675_s_at	CONGENITAL_DISORDER_OF_GLYCOSYLATION__TYPE_Ir__CDG1R
ARF3	AMPL8799459	60.028	75.759	203.609	167.971	109.691	101.265	147.835	173.261	127.824	118.614	112.492	275.568	220.951	273.076	288.079	0	ADP-ribosylation_factor_3	654	377	1558766_at,200011_s_at,200734_s_at,211622_s_at,236303_at	,
RNF139	AMPL12736810	68.859	58.794	18.038	14.925	142.964	116.854	147.835	121.308	58.403	66.867	92.749	43.714	40.053	44.011	47.817	0	ring_finger_protein_139	17023	11236	209510_at	RENAL_CELL_CARCINOMA__NONPAPILLARY__RCC
COX6C	AMPL27931378	70.171	87.484	33.351	64.604	208.291	142.385	147.744	21.875	50.307	55.183	14.91	156.26	154.798	177.349	170.968	1	cytochrome_c_oxidase_subunit_VIc	2285	1345	201754_at	,
RAB21	AMPL24887755	200.251	167.983	97.068	78.562	131.319	126.182	147.744	88.495	158.088	258.731	206.99	93.104	117.632	90.503	99.829	0	RAB21__member_RAS_oncogene_family	18263	23011	203885_at,226268_at,239329_at	,
USP25	AMPL12423867	165.523	130.229	86.427	44.498	97.158	138.948	147.561	100.675	45.13	43.989	41.028	46.008	42.338	43.227	53.019	0	ubiquitin_specific_peptidase_25	12624	29761	1555559_s_at,220419_s_at,223167_s_at	,
CTSS	AMPL29536018	147.145	174.969	538.285	1010.66	122.224	88.622	147.469	22.497	23.892	15.121	8.74	23.789	46.066	24.421	35.234	0	cathepsin_S	2545	1520	202901_x_at,202902_s_at,232617_at	,
RSL1D1	AMPL33792002	107.405	118.919	113.678	129.209	137.308	159.938	147.286	51.208	44.732	47.229	25.295	57.239	55.328	54.72	53.857	0	ribosomal_L1_domain_containing_1	24534	26156	212018_s_at,212019_at,213750_at	,
TARDBP	AMPL12780081	477.356	324.241	170.128	121.954	123.333	218.487	147.103	117.952	78.845	137.761	99.639	124.38	117.512	144.047	132.043	0	TAR_DNA_binding_protein	11571	23435	200020_at,221264_s_at	AMYOTROPHIC_LATERAL_SCLEROSIS_10__WITH_OR_WITHOUT_FRONTOTEMPORAL_DEMENTIA_
TERF2IP	AMPL32263521	136.166	146.112	57.748	53.964	157.605	189.151	146.738	108.257	87.34	105.456	87.711	129.331	109.934	125.372	125.5	0	telomeric_repeat_binding_factor_2__interacting_protein	19246	54386	201174_s_at	,
SCARNA13	AMPL20960061	220.777	173.472	134.701	154.498	127.437	93.655	146.097	68.608	17.787	24.351	17.172	20.891	11.066	11.231	7.55	0	small_Cajal_body-specific_RNA_13	32570	677768	238691_at,244786_at	,
DBNL	AMPL24173907	431.292	330.478	335.974	250.817	124.664	156.869	145.914	179.227	104.064	76.392	79.382	191.883	207.961	200.073	215.598	0	drebrin-like	2696	1.02467e+08	222429_at	,
SNORA9	AMPL19805568	121.726	94.054	311.837	351.558	133.537	83.467	145.914	73.207	19.645	25.529	18.509	7.366	6.375	8.881	10.235	0	Small_nucleolar_RNA_SNORA9_Source_RFAM_Acc_RF00411	,	,	,	,
SF3B2	AMPL13373098	121.607	110.27	229.692	342.99	154.499	143.612	145.731	80.665	118.931	122.836	85.963	138.267	151.671	155.67	137.244	0	splicing_factor_3b__subunit_2__145kDa	10769	10992	1558230_at,200619_at	,
ILF2	AMPL30325993	227.938	202.495	60.213	50.371	142.521	207.072	145.548	189.668	90.393	216.902	156.09	180.894	163.819	181.137	174.156	0	interleukin_enhancer_binding_factor_2	6037	3608	200052_s_at	,
MYADM	AMPL694982	81.151	92.391	118.48	167.695	126.66	77.452	145.548	48.846	1826.84	1419.83	937.674	212.895	201.826	181.79	200.33	0	myeloid-associated_differentiation_marker	7544	91663	224920_x_at,225673_at	,
LMAN2	AMPL12030959	108.002	91.975	52.946	29.089	122.446	133.793	145.457	202.967	80.039	115.472	104.472	138.509	223.837	153.058	145.633	0	lectin__mannose-binding_2	16986	10960	200805_at	,
RAN	AMPL29167139	168.268	166.486	99.533	154.912	155.276	171.23	145.457	52.575	62.253	126.371	55.526	177.634	175.365	215.483	190.263	0	RAN__member_RAS_oncogene_family	9846	5901	200749_at,200750_s_at	,
CCR7	AMPL7903159	82.702	52.474	0	0	123.777	129.497	145.274	285.744	5.575	7.561	1.234	0	0	0.261	0	0	chemokine__C-C_motif__receptor_7	1608	1236	206337_at	,
SIK1	AMPL16638613	936.931	674.511	33.87	52.098	91.945	121.027	145.274	510.711	826.011	700.096	1309.7	9.178	1.924	10.186	0.503	0	salt-inducible_kinase_1	11142	150094	208078_s_at,232470_at	,
NPLOC4	AMPL33090703	244.287	171.393	284.325	253.581	129.877	157.114	145.182	207.69	82.827	140.117	118.662	121.24	123.646	128.898	152.177	0	nuclear_protein_localization_4_homolog__S,_cerevisiae	18261	55666	217796_s_at	,
RBM27	AMPL31519435	153.112	161.497	49.053	40.214	115.902	163.988	145.182	208.684	59.996	97.797	68.38	62.915	59.177	54.981	50.334	0	RNA_binding_motif_protein_27	29243	54439	225326_at,243295_at	,
RAD23B	AMPL7832550	197.745	159.168	66.442	35.722	112.242	145.576	144.908	163.939	76.323	92.102	92.647	188.019	172.839	158.152	129.862	0	RAD23_homolog_B__S,_cerevisiae	9813	5887	201222_s_at,201223_s_at,223598_at	,
ATP5E	AMPL12406980	125.306	144.116	249.677	357.155	143.186	124.464	144.725	131.251	28.671	34.661	28.483	130.78	134.351	121.715	115.097	0	ATP_synthase__H_transporting__mitochondrial_F1_complex__epsilon_subunit	838	514	217801_at,230535_s_at	MITOCHONDRIAL_COMPLEX_V__ATP_SYNTHASE__DEFICIENCY__NUCLEAR_TYPE_3_
TRA2B	AMPL28375450	143.684	91.642	91.228	81.325	123.222	109.366	144.542	188.549	278.213	450.791	508.579	252.141	218.184	258.449	279.354	0	transformer_2_beta_homolog__Drosophila	10781	6434	200892_s_at,200893_at,210180_s_at,239447_at	,
SUPT6H	AMPL7775866	262.665	132.474	694.138	515.315	121.669	137.966	144.45	174.628	216.358	273.656	324.417	170.992	165.142	151.622	166.438	0	suppressor_of_Ty_6_homolog__S,_cerevisiae	11470	6830	1554311_a_at,208420_x_at,208830_s_at,208831_x_at	,
BCR	AMPL29511300	84.134	79.085	125.487	81.187	169.25	115.626	144.085	387.166	64.111	67.358	36.503	31.638	29.468	22.332	32.549	1	breakpoint_cluster_region	1014	613	202315_s_at,217223_s_at,226602_s_at	LEUKEMIA__CHRONIC_MYELOID__CML
PTPN4	AMPL7461205	45.826	46.736	2.466	1.866	92.611	134.038	144.085	71.964	12.875	11.783	11.002	18.355	10.825	12.145	13.758	0	protein_tyrosine_phosphatase__non-receptor_type_4__megakaryocyte	9656	5775	205171_at,230230_at,232161_x_at,236935_at	,
PLP2	AMPL8695272	164.807	147.859	155.594	124.234	204.409	152.696	143.993	149.895	84.951	137.957	92.749	337.396	237.669	321.397	255.529	0	proteolipid_protein_2__colonic_epithelium-enriched	9087	5355	201136_at	,
ARL8B	AMPL31663942	264.336	169.231	531.018	222.211	118.12	133.547	143.81	150.392	174.812	496.842	351.769	255.764	284.818	251.005	260.731	0	ADP-ribosylation_factor-like_8B	25564	55207	217852_s_at,222442_s_at	,
CAPZA1	AMPL29635034	160.392	124.657	66.053	51.683	104.922	104.947	143.81	45.49	131.939	163.585	143.34	352.49	308.994	325.968	341.936	0	capping_protein__actin_filament__muscle_Z-line__alpha_1	1488	829	208374_s_at	,
SLC7A5	AMPL10091426	78.644	44.241	58.007	33.373	80.743	57.568	143.81	624.809	373.65	749.78	854.487	17.993	42.819	62.686	71.139	0	solute_carrier_family_7__amino_acid_transporter_light_chain__L_system__member_5	11063	8140	201195_s_at	,
NAP1L4	AMPL27219809	95.71	79.834	23.359	12.437	119.895	207.808	143.627	96.822	74.73	69.519	58.92	220.14	184.747	215.875	194.625	0	nucleosome_assembly_protein_1-like_4	7640	4676	1556567_at,1560339_s_at,201414_s_at,244001_at	,
SIPA1	AMPL12411652	266.604	207.9	49.961	33.373	82.296	78.925	143.627	136.595	26.945	17.969	21.491	85.858	90.209	87.499	82.883	0	signal-induced_proliferation-associated_1	10885	6494	204164_at	,
HNRNPH2	AMPL872182	118.504	135.551	93.175	88.719	141.19	177.367	143.261	81.783	146.54	112.428	90.384	133.92	140.485	121.977	131.204	0	heterogeneous_nuclear_ribonucleoprotein_H2__Hp	5042	1.00529e+08	201132_at	,
BBX	AMPL3420906	178.651	204.574	25.046	13.474	114.793	135.634	143.17	70.721	59.333	54.103	43.496	52.409	56.531	55.503	46.978	0	bobby_sox_homolog__Drosophila	14422	56987	213015_at,213016_at,223134_at,223135_s_at,226331_at,232008_s_at	,
RASAL3	AMPL37260108	74.229	57.963	53.076	35.446	127.437	133.67	143.078	371.008	48.979	28.868	52.75	145.995	151.911	144.178	157.713	0	RAS_protein_activator_like_3	26129	64926	228677_s_at	,
KIAA1551	AMPL32305919	207.292	260.457	8.046	8.222	105.255	156.623	142.987	85.636	68.89	37.509	32.287	32.604	32.716	35.653	33.556	0	KIAA1551	25559	55196	218614_at,227152_at	,
HIAT1	AMPL17167183	130.796	125.738	34.778	69.856	148.399	151.714	142.987	148.279	64.908	88.96	51.208	59.775	72.047	64.906	82.212	0	hippocampus_abundant_transcript_1	23363	64645	225222_at	,
MAP4K1	AMPL2670410	252.522	224.865	69.427	48.021	116.9	138.58	142.987	114.223	57.209	28.868	63.547	55.307	78.421	62.164	76.34	0	mitogen-activated_protein_kinase_kinase_kinase_kinase_1	6863	11184	206296_x_at,214219_x_at,214339_s_at	,
NEAT1	AMPL19762783	108.121	75.925	375.683	820.026	127.659	92.305	142.987	13.299	512.491	183.026	167.813	827.791	671.512	705.741	449.651	0	nuclear_paraspeckle_assembly_transcript_1__non-protein_coding	30815	283132	214657_s_at,220983_s_at,224565_at,224566_at,225239_at,227062_at,234989_at,238320_at,239269_at	,
KHDRBS1	AMPL13452638	255.028	186.944	220.349	165.622	132.428	158.956	142.804	158.719	125.435	113.606	175.113	141.407	128.457	158.282	146.976	0	KH_domain_containing__RNA_binding__signal_transduction_associated_1	18116	10657	200040_at,201488_x_at,214185_at	,
RNF126	AMPL20972264	150.367	114.179	78.64	54.033	161.708	147.54	142.712	153.002	31.724	42.32	23.547	33.208	34.52	35.392	35.234	0	ring_finger_protein_126	21151	55658	205748_s_at,215031_x_at,223332_x_at	,
KRR1	AMPL13133677	193.449	169.314	42.954	29.504	113.462	186.328	142.621	107.014	48.714	93.182	48.945	74.99	78.06	75.876	76.676	0	KRR1__small_subunit__SSU__processome_component__homolog__yeast	5176	11103	203202_at,203203_s_at	,
NDE1	AMPL32799660	319.829	211.892	773.428	400.616	131.873	136.739	142.621	88.619	37.299	32.501	31.671	67.383	47.149	64.123	65.267	0	nudE_neurodevelopment_protein_1	17619	54820	218414_s_at,222625_s_at,227843_at,230219_at	LISSENCEPHALY_4__LIS4
TOR1AIP1	AMPL31845674	93.801	61.622	27.641	31.577	149.841	202.285	142.621	133.364	96.233	132.459	87.505	107.595	117.271	106.828	118.788	0	torsin_A_interacting_protein_1	29456	26092	1560724_at,212408_at,212409_s_at,216100_s_at,240310_at	,
SAP30BP	AMPL13628038	313.623	210.561	1054.12	805.516	125.108	140.544	142.529	135.601	71.544	147.776	127.71	67.141	79.865	73.526	66.441	0	SAP30_binding_protein	30785	29115	217965_s_at,222475_at	,
SMAP2	AMPL35740635	384.511	321.33	119.129	121.332	132.761	135.511	142.529	91.727	81.898	66.377	99.947	45.284	44.984	40.485	48.488	0	small_ArfGAP2	25082	64744	225282_at	,
KIAA1109	AMPL24187941	186.885	155.01	46.717	31.991	100.707	177.367	142.163	111.364	65.837	49.782	59.331	71.488	45.465	66.865	62.918	0	KIAA1109	26953	84162	1553792_at,1553793_a_at,212779_at,214929_s_at,216294_s_at,233096_at	,
TAF10	AMPL28112552	115.64	147.609	54.114	86.922	170.914	194.675	141.98	103.534	75.261	74.526	55.012	160.366	173.681	148.749	159.056	0	TAF10_RNA_polymerase_II__TATA_box_binding_protein__TBP_-associated_factor__30kDa	11543	6881	200055_at,200743_s_at,235135_at,235906_at	,
EML4	AMPL30798727	130.438	122.328	9.084	14.786	202.413	191.729	141.797	14.293	34.246	37.312	11.517	68.59	99.109	105.391	76.004	1	echinoderm_microtubule_associated_protein_like_4	1316	27436	220386_s_at,223068_at,223069_s_at,228674_s_at,232587_at	,
PMAIP1	AMPL36551690	278.776	384.532	39.71	75.591	169.029	256.661	141.706	176.866	100.613	74.035	91.515	9.419	6.615	15.933	11.073	0	phorbol-12-myristate-13-acetate-induced_protein_1	9108	5366	204285_s_at,204286_s_at	,
PLEKHF2	AMPL14744965	228.415	276.424	46.717	50.647	151.283	138.948	141.615	73.083	80.172	102.903	76.194	97.089	92.855	90.111	110.064	0	pleckstrin_homology_domain_containing__family_F__with_FYVE_domain__member_2	20757	79666	218640_s_at,222699_s_at	,
STYX	AMPL4384252	66.114	58.046	32.313	23.423	141.744	124.341	141.615	95.207	44.732	39.767	34.961	67.503	62.785	62.425	61.408	0	serine_threonine_tyrosine_interacting_protein	11447	6815	228853_at,235180_at,242408_at,244030_at	,
ARMC8	AMPL26368799	288.443	257.962	157.281	91.137	111.909	204.003	141.432	225.588	116.011	95.539	109.716	142.856	153.715	143.786	150.163	0	armadillo_repeat_containing_8	24999	25852	1555279_at,1555281_x_at,203486_s_at,203487_s_at,219094_at	,
PIAS1	AMPL33168359	98.455	112.765	19.595	6.979	106.918	108.262	141.34	71.716	119.063	136.386	115.885	109.285	99.229	130.074	104.359	0	protein_inhibitor_of_activated_STAT__1	2752	8554	217863_at,217864_s_at	,
SETD1B	AMPL25124752	134.018	92.64	177.006	115.597	135.312	113.417	141.249	272.072	105.392	89.648	94.909	67.624	64.71	65.951	78.018	0	SET_domain_containing_1B	29187	23067	213153_at	,
PSMB9	AMPL6936443	85.208	97.38	57.358	56.451	108.138	119.677	141.157	191.283	28.405	22.976	18.714	57.48	68.799	80.055	91.608	0	proteasome__prosome__macropain__subunit__beta_type__9	9546	5698	204279_at	,
IFI6	AMPL37427489	40.575	69.522	75.266	73.172	141.523	168.284	140.974	289.224	152.778	168.887	99.433	136.939	116.67	146.137	242.275	0	interferon__alpha-inducible_protein_6	4054	2537	204415_at	,
SON	AMPL34328089	147.384	144.033	31.923	29.366	117.233	135.266	140.883	92.721	155.698	159.952	150.949	234.269	192.926	226.976	228.517	0	SON_DNA_binding_protein	11183	6651	201085_s_at,201086_x_at,213538_at,214988_s_at,226465_s_at	,
SYNE2	AMPL22089242	33.176	18.96	0	0	85.956	107.402	140.7	39.152	16.857	18.165	10.694	27.895	10.464	31.212	22.315	0	spectrin_repeat_containing__nuclear_envelope_2	17084	23224	1558392_at,202761_s_at,242774_at,243841_at	EMERY-DREIFUSS_MUSCULAR_DYSTROPHY_5__AUTOSOMAL_DOMINANT__EDMD5
SFXN1	AMPL36780652	49.287	36.424	11.42	7.393	124.775	121.886	140.608	146.414	3.186	2.946	2.776	32.604	11.787	76.529	62.918	0	sideroflexin_1	16085	94081	218392_x_at,230069_at,232055_at	,
R3HDM4	AMPL36051801	301.093	243.659	232.158	158.16	169.583	197.129	140.242	252.062	56.412	81.4	71.362	54.099	56.17	46.884	57.884	0	R3H_domain_containing_4	28270	91300	221764_at,55705_at	,
CDC123	AMPL27438823	277.344	250.478	69.686	69.234	135.201	168.652	140.151	109.873	53.492	88.273	48.637	145.995	146.859	161.547	151.673	0	cell_division_cycle_123	16827	8872	201725_at	,
SNORA24	AMPL20728384	141.178	135.634	417.599	403.449	126.217	108.998	140.151	209.803	43.139	26.413	47.917	23.548	16.839	19.198	19.295	0	Small_nucleolar_RNA_SNORA24_Source_RFAM_Acc_RF00399	,	,	,	,
NDUFB11	AMPL32386885	154.305	158.42	192.059	205.559	140.413	180.927	139.968	514.812	63.182	82.283	86.683	144.305	146.499	163.376	157.713	0	NADH_dehydrogenase__ubiquinone__1_beta_subcomplex__11__17,3kDa	20372	54539	218320_s_at	,
POLR2L	AMPL36857059	83.657	114.096	586.559	953.933	126.328	175.158	139.968	365.912	286.31	404.445	262.516	389.442	689.554	389.045	490.925	0	polymerase__RNA__II__DNA_directed__polypeptide_L__7,6kDa	9199	5441	202586_at,211730_s_at	,
KLF12	AMPL13246239	77.093	72.349	6.748	2.211	136.088	130.724	139.785	86.009	19.379	19.638	16.452	24.514	19.365	28.209	27.18	0	Kruppel-like_factor_12	6346	11278	206965_at,206966_s_at,208467_at,214276_at,227261_at,229881_at,238940_at,239019_at	,
TRIM44	AMPL30795163	258.25	159.252	393.072	215.578	115.902	123.973	139.785	122.675	98.49	100.056	92.441	185.845	207.48	199.942	190.431	0	tripartite_motif_containing_44	19016	54765	217759_at	,
SNRPD3	AMPL30105929	171.968	144.615	118.999	92.588	125.662	125.323	139.602	128.889	231.756	232.907	193.108	285.953	357.226	313.039	309.722	0	small_nuclear_ribonucleoprotein_D3_polypeptide_18kDa	11160	6634	202567_at	,
KANSL1	AMPL24351341	73.871	86.736	11.16	9.535	104.478	102.247	139.51	58.417	54.156	41.436	36.812	71.005	57.733	59.291	57.549	0	KAT8_regulatory_NSL_complex_subunit_1	24565	1.0193e+08	225117_at	,
DEF6	AMPL35762356	86.282	93.971	311.837	459.762	161.043	175.158	139.419	95.952	41.281	13.157	13.47	67.383	56.771	49.235	62.079	0	differentially_expressed_in_FDCP_6_homolog__mouse	2760	50619	221293_s_at,226659_at	,
SNRPA1	AMPL8979581	530.582	248.316	757.855	464.599	129.655	170.248	139.419	161.329	53.227	89.746	55.938	61.948	64.469	59.421	63.085	0	small_nuclear_ribonucleoprotein_polypeptide_Ap	11152	6627	206055_s_at,215722_s_at,216977_x_at	,
PSMA7	AMPL10339309	112.417	101.206	415.393	413.606	126.771	143.244	139.145	105.896	167.114	243.315	187.453	234.511	234.181	238.468	254.019	0	proteasome__prosome__macropain__subunit__alpha_type__7	9536	5688	201114_x_at,216088_s_at	,
RAB5B	AMPL8662340	126.38	126.154	63.717	54.655	124.11	104.702	139.145	137.838	182.776	156.613	146.219	211.567	202.548	178.264	195.632	0	RAB5B__member_RAS_oncogene_family	9784	5869	201276_at	,
G3BP1	AMPL21481211	141.894	117.838	82.923	66.677	121.78	143.244	138.779	73.083	202.554	276.798	193.931	228.593	235.384	223.841	262.744	0	GTPase_activating_protein__SH3_domain__binding_protein_1	30292	10146	201503_at,201514_s_at,225007_at,242422_at,244396_at	,
FXC1	AMPL13583364	204.428	139.293	222.036	159.542	100.042	131.092	138.687	254.423	116.94	116.061	97.377	137.542	133.388	126.809	191.773	0	,	,	,	,	,
SCARNA5	AMPL20731539	15.753	15.468	3.374	29.642	317.871	54.254	138.596	11.31	5.309	1.178	0.308	14.129	18.763	11.492	22.315	0	small_Cajal_body-specific_RNA_5	32561	677775	,	,
EPS15	AMPL11329011	143.565	184.449	60.732	85.333	100.264	117.345	137.955	71.094	51.634	39.374	43.907	119.67	89.126	104.607	100.5	1	epidermal_growth_factor_receptor_pathway_substrate_15	3419	2060	217886_at,217887_s_at	,
AEBP2	AMPL3165160	60.982	71.268	12.069	6.011	92.389	97.337	137.772	77.682	61.589	95.539	86.271	52.046	57.854	54.589	44.126	0	AE_binding_protein_2	24051	121536	225889_at,235184_at	,
CECR1	AMPL30905632	98.574	74.428	195.823	323.644	112.02	79.785	137.681	63.637	1.195	0.884	1.234	0.121	0	0.131	0	0	cat_eye_syndrome_chromosome_region__candidate_1	1839	51816	219505_at	,
H2AFY	AMPL34825483	80.793	116.341	1082.02	906.327	139.193	159.692	137.589	134.483	74.73	93.379	72.39	227.144	234.302	261.584	285.394	0	H2A_histone_family__member_Y	4740	9555	207168_s_at,214500_at,214501_s_at,229593_at,236821_at	,
ID2	AMPL7662983	0.597	0.249	125.747	56.106	76.307	58.918	137.589	83.026	290.026	343.175	246.372	497.278	414.117	403.28	402.337	0	inhibitor_of_DNA_binding_2__dominant_negative_helix-loop-helix_protein	5361	3398	201565_s_at,213931_at	,
NDUFA1	AMPL27225441	199.893	169.563	783.939	1318.62	144.961	170.985	137.589	137.093	41.812	72.857	55.423	170.992	153.354	149.532	138.586	0	NADH_dehydrogenase__ubiquinone__1_alpha_subcomplex__1__7,5kDa	7683	4694	202298_at	MITOCHONDRIAL_COMPLEX_I_DEFICIENCY
RNPEPL1	AMPL31553532	89.504	118.836	171.296	206.388	148.732	139.194	137.406	150.392	65.704	69.813	50.693	183.43	189.799	204.122	203.685	0	arginyl_aminopeptidase__aminopeptidase_B_-like_1	10079	57140	218301_at	,
PPP2R1A	AMPL25082376	157.17	132.058	274.722	344.303	132.871	139.93	137.315	374.985	107.383	244.592	158.867	94.915	100.793	97.033	109.896	1	protein_phosphatase_2__regulatory_subunit_A__alpha	9302	5518	200695_at	,
ITPKB	AMPL7844516	31.506	33.68	189.853	89.41	161.376	99.056	137.223	32.937	91.72	270.023	62.518	34.174	37.888	32.649	37.415	0	inositol-trisphosphate_3-kinase_B	6179	3707	1554306_at,203723_at	,
DHX9	AMPL7261002	137.717	158.254	35.946	50.025	129.766	213.209	136.949	117.206	79.243	114.097	82.158	103.489	107.889	122.63	102.346	0	DEAH__Asp-Glu-Ala-His__box_helicase_9	2750	1660	202420_s_at,212105_s_at,212107_s_at	,
HERPUD1	AMPL25504995	219.107	271.933	57.358	76.074	100.707	91.077	136.674	68.608	321.219	528.263	306.423	79.821	106.085	89.458	102.514	1	homocysteine-inducible__endoplasmic_reticulum_stress-inducible__ubiquitin-like_domain_member_1	13744	9709	1569380_a_at,217168_s_at	,
TAF7	AMPL28373692	134.853	141.206	10.641	3.524	107.695	97.951	136.492	59.66	140.036	121.756	177.273	123.414	112.58	105.26	119.124	0	TAF7_RNA_polymerase_II__TATA_box_binding_protein__TBP_-associated_factor__55kDa	11541	6879	201023_at	,
CDK12	AMPL33625920	261.233	183.035	178.433	156.225	95.716	179.577	136.309	201.972	96.764	101.038	128.019	109.285	79.504	106.044	99.997	1	cyclin-dependent_kinase_12	24224	51755	1556654_at,1556655_s_at,219226_at,225690_at,225691_at,225694_at,225697_at	,
ATP5D	AMPL9841063	150.964	193.098	273.035	379.058	153.39	218.733	135.943	355.347	157.158	118.417	116.399	206.374	247.412	228.282	277.676	0	ATP_synthase__H_transporting__mitochondrial_F1_complex__delta_subunit	837	513	203926_x_at,213041_s_at	,
SNORA43	AMPL19805301	297.274	165.322	1032.71	1303	140.635	90.218	135.943	130.505	43.139	22.289	25.912	37.918	21.53	28.47	23.154	0	Small_nucleolar_RNA_SNORA43_Source_RFAM_Acc_RF00416	,	,	,	,
SREBF2	AMPL30515720	321.858	183.118	81.755	24.322	120.893	99.547	135.668	188.922	168.043	259.909	198.763	356.113	420.011	383.952	468.107	0	sterol_regulatory_element_binding_transcription_factor_2	11290	6721	201247_at,201248_s_at	,
DEK	AMPL7738787	118.026	103.368	89.93	82.293	116.568	120.659	135.577	33.558	96.631	91.808	58.611	223.401	179.335	229.849	204.189	1	DEK_oncogene	2768	7913	200934_at	,
MXI1	AMPL16068111	167.671	182.037	37.893	18.932	227.035	229.78	135.577	205.701	37.299	39.472	21.491	6.642	6.736	4.179	4.866	0	MAX_interactor_1__dimerization_protein	7534	4601	202364_at	PROSTATE_CANCER
KLF9	AMPL7562179	165.643	264.782	71.892	105.924	180.452	363.327	135.302	113.975	213.438	201.093	68.585	36.952	53.524	12.015	8.221	0	Kruppel-like_factor_9	1123	687	203541_s_at,203542_s_at,203543_s_at	,
RBM38	AMPL33020611	197.745	159.834	53.465	99.429	173.354	106.052	135.302	56.677	48.448	22.878	22.211	16.664	19.846	23.899	29.362	0	RNA_binding_motif_protein_38	15818	55544	212430_at	,
SLMO2	AMPL31039062	53.464	93.888	10.122	13.335	134.868	141.894	135.302	87.874	51.767	68.439	41.85	110.614	139.522	132.686	112.916	0	slowmo_homolog_2__Drosophila	15892	51012	217851_s_at,222441_x_at	,
UQCRC2	AMPL11620501	62.295	74.927	74.358	96.872	121.891	134.406	135.302	71.591	77.119	103.591	60.462	173.77	162.496	212.088	175.666	0	ubiquinol-cytochrome_c_reductase_core_protein_II	12586	7385	200883_at,212600_s_at,241755_at	MITOCHONDRIAL_COMPLEX_III_DEFICIENCY__NUCLEAR_TYPE_5__MC3DN5
PTPN22	AMPL33902815	64.443	66.944	16.611	7.531	76.418	57.568	135.211	41.637	53.758	37.509	46.58	115.927	82.872	104.738	83.051	0	protein_tyrosine_phosphatase__non-receptor_type_22__lymphoid	9652	26191	206060_s_at,208010_s_at,208011_at,236539_at	SYSTEMIC_LUPUS_ERYTHEMATOSUS__SLE
FUBP1	AMPL27275007	101.319	104.283	67.999	133.147	123.222	158.956	135.028	31.197	74.863	56.263	28.997	125.587	90.088	125.633	124.829	1	far_upstream_element__FUSE__binding_protein_1	4004	8880	203091_at,214093_s_at,214094_at	,
CDS2	AMPL29680830	155.26	110.353	54.374	28.053	132.539	135.511	134.753	138.46	72.341	84.836	60.976	110.734	109.333	118.581	112.413	0	CDP-diacylglycerol_synthase__phosphatidate_cytidylyltransferase__2	1801	8760	212862_at,212864_at,228456_s_at,228861_at,233630_at	,
ARHGAP30	AMPL101118	60.147	72.765	349.989	404.555	78.414	70.947	134.387	51.829	31.856	14.139	34.652	175.702	109.333	170.428	155.197	0	Rho_GTPase_activating_protein_30	27414	257106	226219_at,241346_at	,
RWDD1	AMPL30735918	42.604	86.736	14.794	21.212	134.424	149.381	133.656	63.015	62.651	58.816	28.894	119.187	137.598	117.536	130.869	0	RWD_domain_containing_1	20993	51389	219598_s_at,240214_at	,
BNIP2	AMPL27812423	139.627	172.89	29.587	16.376	125.995	129.988	133.564	73.829	92.782	91.906	91.31	112.666	132.667	114.141	108.889	0	BCL2_adenovirus_E1B_19kDa_interacting_protein_2	1083	663	209308_s_at,226280_at,243985_at	,
DCTD	AMPL2946076	185.93	118.669	117.571	99.014	119.34	142.753	133.564	207.69	119.727	101.627	126.168	154.448	185.228	153.581	163.586	0	dCMP_deaminase	2710	1635	201571_s_at,201572_x_at,210137_s_at	,
CASP4	AMPL7109238	53.941	75.592	36.076	19.485	100.485	92.305	133.381	61.275	10.486	10.997	2.673	37.193	24.537	43.488	35.905	0	caspase_4__apoptosis-related_cysteine_peptidase	1505	837	209310_s_at,213596_at	,
ATP8B2	AMPL31589836	14.559	24.116	2.855	3.178	172.356	141.403	133.29	63.14	50.705	37.214	28.072	67.866	79.744	46.753	54.864	0	ATPase__aminophospholipid_transporter__class_I__type_8B__member_2	13534	57198	216873_s_at,226771_at	,
CCDC109B	AMPL32779839	81.509	104.948	66.442	92.657	146.624	226.834	133.29	169.533	44.865	21.307	13.265	10.989	7.938	14.104	8.221	0	coiled-coil_domain_containing_109B	26076	55013	218802_at	,
CERK	AMPL37000699	79.957	63.368	243.448	143.166	184.667	210.877	133.107	235.779	39.422	48.211	44.832	73.783	71.806	63.078	58.555	0	ceramide_kinase	19256	1.01928e+08	218421_at	,
FAM134A	AMPL37099669	108.36	134.22	153.518	138.606	129.101	152.818	133.107	143.183	52.298	42.615	38.868	117.255	113.903	115.186	92.615	0	family_with_sequence_similarity_134__member_A	28450	79137	218037_at,221983_at,221984_s_at,222129_at	,
NDUFA10	AMPL28766184	366.013	220.624	500.003	585.101	107.584	207.931	133.015	111.24	71.544	74.821	48.843	73.058	108.01	126.286	97.313	0	NADH_dehydrogenase__ubiquinone__1_alpha_subcomplex__10__42kDa	7684	4705	1554719_at,1555548_at,217860_at,227206_at	,
RNF216	AMPL21037986	215.884	142.786	153.258	99.567	94.607	159.078	133.015	210.424	111.896	122.541	161.849	134.282	115.948	112.182	131.372	0	ring_finger_protein_216	21698	54476	1563361_at,218425_at,218426_s_at,227065_at	CEREBELLAR_ATAXIA_AND_HYPOGONADOTROPIC_HYPOGONADISM__CAHH
CDC25B	AMPL35114157	46.423	69.355	24.267	23.769	138.861	179.209	132.832	82.902	17.654	10.31	7.198	104.817	69.4	117.145	104.863	0	cell_division_cycle_25B	1726	994	201853_s_at	,
OTUB1	AMPL32329313	120.533	92.973	248.509	268.16	129.322	123.973	132.741	75.569	86.942	104.376	66.632	106.266	132.306	107.35	109.225	0	OTU_domain__ubiquitin_aldehyde_binding_1	23077	1.01928e+08	201245_s_at,201246_s_at,38710_at	,
IKZF1	AMPL27901308	49.884	78.503	19.595	19.07	129.211	112.435	132.649	55.682	157.955	133.146	124.214	352.973	312.121	262.237	353.177	1	IKAROS_family_zinc_finger_1__Ikaros	13176	10320	1565817_at,1565818_s_at,205039_s_at,216901_s_at,220704_at,227344_at,227346_at	,
TUBA4A	AMPL28027158	92.726	80.249	42.435	48.989	107.362	83.099	132.283	179.103	22.698	47.229	22.005	27.774	18.643	28.731	26.341	0	tubulin__alpha_4a	12407	7277	212242_at	,
DENND1C	AMPL14070763	110.985	117.006	424.607	602.79	123.666	129.251	132.1	71.964	35.706	12.176	18.406	27.17	34.52	25.336	35.066	0	DENN_MADD_domain_containing_1C	26225	79958	221080_s_at	,
TNKS2	AMPL14465293	129.602	130.312	70.854	91.344	104.478	108.875	132.009	57.422	37.431	54.594	33.419	51.805	76.497	49.626	48.153	0	tankyrase__TRF1-interacting_ankyrin-related_ADP-ribose_polymerase_2	15677	80351	218228_s_at,222562_s_at,222563_s_at	,
UBE2J1	AMPL30530545	216.839	319.002	103.946	109.033	132.428	115.504	131.917	99.308	54.82	125.683	70.025	90.085	89.968	83.843	79.024	0	ubiquitin-conjugating_enzyme_E2__J1	17598	51465	217823_s_at,217824_at,217825_s_at,217826_s_at,222435_s_at	,
PITPNB	AMPL12320568	121.845	124.657	97.846	93.003	101.373	99.547	131.826	79.546	77.119	108.893	78.971	93.225	83.112	88.936	86.407	0	phosphatidylinositol_transfer_protein__beta	9002	23760	202522_at,235985_at,244826_at	,
CDKN2D	AMPL11711773	56.447	82.827	458.866	679.624	159.712	149.013	131.734	81.162	43.272	24.253	35.064	81.511	70.603	79.402	93.118	0	cyclin-dependent_kinase_inhibitor_2D__p19__inhibits_CDK4	1790	1032	210240_s_at	,
MIDN	AMPL15824289	73.513	46.57	346.226	786.515	71.316	40.874	131.734	83.896	242.242	166.138	152.8	53.737	65.191	41.921	68.79	0	midnolin	16298	90007	225954_s_at,231072_at	,
TMED4	AMPL21641658	208.963	131.227	117.052	114.906	118.897	169.143	131.643	222.107	99.02	92.201	108.173	105.3	130.622	97.555	111.742	0	transmembrane_emp24_protein_transport_domain_containing_4	22301	222068	1558487_a_at,224676_at,224680_at,243360_at	,
NOP14	AMPL7223651	125.067	92.723	151.831	83.606	116.9	126.428	131.369	64.01	79.376	103.1	71.567	83.806	81.789	67.649	84.058	0	NOP14_nucleolar_protein	16821	8602	214661_s_at	,
CMTM3	AMPL36580709	21.958	17.131	100.961	67.161	130.542	119.8	131.186	156.979	93.578	111.642	104.574	140.199	178.132	122.499	117.95	0	CKLF-like_MARVEL_transmembrane_domain_containing_3	19174	123920	1555705_a_at,224733_at	,
IGF2R	AMPL6086979	76.258	71.268	286.012	183.449	79.745	113.785	131.094	202.221	70.748	71.777	62.313	31.276	36.685	33.433	38.589	0	insulin-like_growth_factor_2_receptor	5467	3482	201392_s_at,201393_s_at	,
RPF1	AMPL15280179	124.59	94.304	64.366	33.028	114.017	122.868	131.003	145.172	28.804	53.612	41.85	55.548	56.29	54.459	46.307	0	ribosome_production_factor_1_homolog__S,_cerevisiae	30350	80135	218462_at	,
SP140L	AMPL17097941	147.981	183.035	12.328	10.295	127.548	114.399	130.911	22.124	15.265	8.444	6.992	34.899	28.265	43.88	41.61	0	SP140_nuclear_body_protein-like	25105	93349	1565588_at,214791_at,223934_at	,
HNRNPR	AMPL4889751	64.085	85.987	14.664	10.848	116.789	116.486	130.82	57.919	135.921	126.469	101.49	263.492	235.865	302.33	262.912	0	heterogeneous_nuclear_ribonucleoprotein_R	5047	10236	208765_s_at,208766_s_at,232004_at,243558_at	,
SPTAN1	AMPL4133829	54.299	59.709	30.496	54.862	190.323	124.219	130.82	25.48	114.949	87.487	19.537	128.123	98.267	133.991	121.641	0	spectrin__alpha__non-erythrocytic_1	11273	6709	208611_s_at,214925_s_at,215235_at,241150_at	EPILEPTIC_ENCEPHALOPATHY__EARLY_INFANTILE__5__EIEE5
GPS2	AMPL30211642	125.783	136.549	55.671	32.889	120.228	121.886	130.728	105.896	89.596	118.123	123.186	99.625	105.003	95.204	110.232	0	G_protein_pathway_suppressor_2	4550	2874	209350_s_at,213757_at	,
SNORA81	AMPL21207414	313.265	300.208	16.611	9.328	78.081	200.075	130.728	221.61	49.112	45.462	73.11	30.793	38.489	33.302	26.677	0	small_nucleolar_RNA__H_ACA_box_81	32667	677847	,	,
SIGIRR	AMPL34779483	37.472	31.85	79.16	46.156	108.804	154.291	130.637	274.061	39.688	25.824	44.01	92.5	81.789	66.212	83.051	0	single_immunoglobulin_and_toll-interleukin_1_receptor__TIR__domain	30575	59307	218921_at,52940_at	,
PPP6C	AMPL8149027	52.509	70.021	12.328	11.954	114.017	67.756	130.454	61.897	71.146	86.996	63.958	126.071	112.34	133.077	125.835	0	protein_phosphatase_6__catalytic_subunit	9323	5537	203529_at,206174_s_at,225426_at,225429_at	,
TAF15	AMPL34512882	137.598	126.736	31.015	29.227	113.573	130.11	130.454	113.602	87.207	52.63	67.763	184.034	156.121	188.189	155.365	1	TAF15_RNA_polymerase_II__TATA_box_binding_protein__TBP_-associated_factor__68kDa	11547	8148	202840_at,227884_at	,
UBA2	AMPL27948890	182.947	124.491	95.9	88.65	122.557	152.941	130.454	136.347	92.649	107.911	83.495	173.649	161.894	182.051	180.028	0	ubiquitin-like_modifier_activating_enzyme_2	30661	10054	201177_s_at	,
FAM78A	AMPL17834218	28.283	33.763	385.416	156.571	113.129	126.673	130.362	319.676	4.38	3.044	1.542	0.604	0.481	0.522	1.007	0	family_with_sequence_similarity_78__member_A	25465	1.01927e+08	227002_at	,
ARHGEF18	AMPL4685240	469.957	356.923	150.014	59.491	157.05	218.364	130.271	204.21	20.308	13.452	28.277	23.065	19.004	23.115	26.845	0	Rho_Rac_guanine_nucleotide_exchange_factor__GEF__18	17090	23370	213039_at	,
TACC1	AMPL27089354	229.25	151.518	217.624	171.979	91.169	126.673	130.271	143.68	426.213	657.874	616.033	322.543	289.87	318.524	312.91	0	transforming__acidic_coiled-coil_containing_protein_1	11522	6867	1554690_a_at,200911_s_at,217437_s_at,242290_at	,
VPS37B	AMPL15239187	66.114	94.47	10.122	7.393	118.231	61.741	130.271	32.316	671.375	612.707	966.363	91.775	81.548	91.417	81.038	0	vacuolar_protein_sorting_37_homolog_B__S,_cerevisiae	25754	79720	221704_s_at	,
PRRC1	AMPL16270969	58.954	69.688	11.55	20.521	110.689	121.764	130.179	102.167	154.238	240.468	168.327	165.437	212.411	166.771	191.605	0	proline-rich_coiled-coil_1	28164	133619	221734_at,224643_at	,
ZBTB7A	AMPL32281716	149.055	129.314	226.189	228.845	86.732	75.489	130.088	239.135	238.658	247.243	267.349	172.079	162.135	123.152	175.498	0	zinc_finger_and_BTB_domain_containing_7A	18078	51341	213299_at,213303_x_at,219186_at,226554_at	,
PBX2	AMPL9872550	177.338	141.954	477.553	296.282	132.871	129.742	129.996	149.025	120.524	93.182	120.101	76.077	70.483	79.141	72.649	0	pre-B-cell_leukemia_homeobox_2	8633	5089	202875_s_at,202876_s_at,211096_at,211097_s_at	,
HIST1H2AE	AMPL35031101	61.818	97.63	9.473	15.892	118.675	127.287	129.905	155.985	22.167	10.31	11.414	184.396	116.068	218.226	161.237	0	histone_cluster_1__H2ae	4724	3012.83	214469_at	,
PRKAR1A	AMPL21597831	115.52	116.674	119.518	241.144	117.899	101.879	129.813	31.694	590.406	476.91	420.354	1053.97	978.221	923.444	966.246	1	protein_kinase__cAMP-dependent__regulatory__type_I__alpha	9388	5573	200603_at,200604_s_at,200605_s_at,242482_at	ACRODYSOSTOSIS_1__WITH_OR_WITHOUT_HORMONE_RESISTANCE__ACRDYS1,CARNEY_COMPLEX__TYPE_1__CNC1,MYXOMA__INTRACARDIAC,PIGMENTED_NODULAR_ADRENOCORTICAL_DISEASE__PRIMARY__1__PPNAD1
BSG	AMPL8262523	58.715	101.372	101.61	145.377	117.011	102.002	129.63	407.922	243.569	327.955	267.04	263.009	301.056	164.551	149.492	0	basigin__Ok_blood_group	1116	682	208677_s_at	BLOOD_GROUP--OK__OK
DYNLT3	AMPL12533988	79.599	93.555	8.824	9.881	186.552	156.992	129.63	129.387	89.994	158.184	125.243	135.49	162.977	150.185	138.922	0	dynein__light_chain__Tctex-type_3	11694	6990	203303_at	,
SSR1	AMPL7139310	75.542	82.911	56.58	52.513	121.559	83.958	129.63	67.738	77.916	84.051	63.855	188.744	202.428	216.659	220.128	0	signal_sequence_receptor__alpha	11323	6745	200889_s_at,200890_s_at,200891_s_at,201894_s_at,225435_at,226712_at	,
CUL3	AMPL10087272	432.724	292.308	303.921	135.98	117.566	189.765	129.539	123.669	162.601	210.814	214.907	84.409	90.449	84.887	92.615	0	cullin_3	2553	8452	201370_s_at,201371_s_at,201372_s_at,242362_at	PSEUDOHYPOALDOSTERONISM__TYPE_IIE__PHA2E
NUDC	AMPL12201316	92.01	84.574	303.791	279.63	100.485	130.356	129.264	61.524	100.879	127.745	114.549	86.583	86.119	92.984	88.42	0	nudC_nuclear_distribution_protein	8045	10726	201173_x_at,210574_s_at	,
SCAF11	AMPL28016592	218.987	153.513	26.992	20.245	111.687	129.988	129.264	72.213	109.772	76.49	81.541	135.007	129.299	130.727	132.379	0	SR-related_CTD-associated_factor_11	10784	9169	1570507_at,206989_s_at,209376_x_at,213850_s_at,232597_x_at,235579_at	,
UBL3	AMPL13544210	67.665	102.62	36.984	74.14	131.984	111.699	129.264	47.603	52.829	77.472	51.619	30.552	39.331	21.94	24.16	0	ubiquitin-like_3	12504	5412	201534_s_at,201535_at	,
OAZ1	AMPL29185458	158.244	315.01	233.715	419.41	270.069	173.685	128.898	184.945	552.444	495.664	217.683	513.822	861.792	636.655	725.985	0	ornithine_decarboxylase_antizyme_1	8095	4946	200077_s_at,215952_s_at	,
PTGER4	AMPL6055159	78.883	42.245	58.915	58.8	146.07	172.58	128.716	232.796	217.42	202.763	209.56	233.786	271.588	268.244	229.691	0	prostaglandin_E_receptor_4__subtype_EP4	9596	5734	204896_s_at,204897_at	,
SPCS1	AMPL24670060	115.282	85.655	48.664	34.962	117.677	110.471	128.716	176.12	72.739	65.984	65.398	143.339	176.568	141.435	132.714	0	signal_peptidase_complex_subunit_1_homolog__S,_cerevisiae	23401	28972	217927_at	,
ZKSCAN1	AMPL7745013	132.108	151.434	71.244	41.181	110.357	129.497	128.716	205.95	74.863	69.126	66.015	161.332	124.127	107.35	119.46	0	zinc_finger_with_KRAB_and_SCAN_domains_1	13101	7586	1557953_at,214670_at,214900_at,225221_at	,
F8A1	AMPL13698563	34.728	59.21	21.412	71.099	134.535	128.146	128.716	39.027	100.481	39.276	24.987	210.359	204.954	171.211	198.987	0	coagulation_factor_VIII-associated_1	3547	474383,474384,8263	203274_at	,
PMPCB	AMPL27711171	138.195	120.915	48.664	30.886	126.217	142.017	128.624	73.953	89.464	110.169	75.577	136.214	139.883	149.141	128.52	0	peptidase__mitochondrial_processing__beta	9119	9512	1570542_a_at,201682_at	,
KAT6A	AMPL13262438	187.124	146.528	84.35	68.128	126.439	156.869	128.441	84.269	56.678	78.552	69.305	58.446	51.238	56.287	49.495	0	K_lysine__acetyltransferase_6A	13013	7994	202423_at,216361_s_at,226547_at	,
NDUFB8	AMPL27871495	56.805	89.73	32.832	27.293	132.539	123.728	128.441	76.314	50.572	62.154	50.385	85.375	93.456	78.88	92.615	0	NADH_dehydrogenase__ubiquinone__1_beta_subcomplex__8__19kDa	7703	4714	201226_at,201227_s_at,214241_at	,
RCSD1	AMPL15885366	189.749	213.638	41.137	33.097	133.426	148.768	128.441	101.048	89.862	37.803	38.663	27.412	47.029	21.548	47.482	0	RCSD_domain_containing_1	28310	92241	225763_at,239328_at	,
ATP5G3	AMPL5567273	55.015	61.455	30.366	16.998	123.555	104.088	128.167	94.585	72.341	85.524	52.441	219.537	215.177	247.479	255.529	0	ATP_synthase__H_transporting__mitochondrial_Fo_complex__subunit_C3__subunit_9	843	518	207507_s_at,207508_at,228168_at	,
DNM2	AMPL839469	75.064	61.622	119.129	97.287	103.258	98.196	128.075	61.275	38.095	49.586	37.737	48.907	46.427	40.615	40.435	1	dynamin_2	2974	1785	1555895_at,202253_s_at	CHARCOT-MARIE-TOOTH_DISEASE__DOMINANT_INTERMEDIATE_B__CMTDIB,LETHAL_CONGENITAL_CONTRACTURE_SYNDROME_5__LCCS5,MYOPATHY__CENTRONUCLEAR__1__CNM1
HMGA1	AMPL34608935	42.246	82.911	23.748	37.864	192.985	140.175	127.984	31.321	103.268	105.26	47.814	147.807	105.003	152.797	144.123	1	high_mobility_group_AT-hook_1	5010	3159	206074_s_at,210457_x_at	,
RGS10	AMPL1181583	22.436	22.952	61.511	29.987	106.142	159.324	127.709	97.692	83.225	48.997	83.804	376.762	204.112	268.505	226.336	0	regulator_of_G-protein_signaling_10	9992	6001	204316_at,204319_s_at	,
CD2	AMPL9834544	0	0	0.13	0.069	128.435	73.525	127.526	25.604	0.664	0.982	0.103	0	0.601	2.612	1.846	0	CD2_molecule	1639	914	205831_at	,
ARRDC2	AMPL31405804	171.49	157.256	257.204	202.588	152.614	113.049	127.343	142.686	175.343	101.234	99.433	31.276	36.444	22.854	33.053	0	arrestin_domain_containing_2	25225	27106	226055_at	,
BTBD9	AMPL3771959	178.293	187.193	144.823	135.565	121.004	237.881	127.252	140.697	46.856	53.514	72.39	35.382	28.265	36.306	29.529	0	BTB__POZ__domain_containing_9	21228	114781	1553375_at,229867_at,234682_at,235248_at	RESTLESS_LEGS_SYNDROME__SUSCEPTIBILITY_TO__6__RLS6
TAP2	AMPL1903956	160.63	135.884	94.083	53.134	109.469	108.139	127.16	72.71	14.999	14.336	7.301	16.544	19.244	28.078	23.489	0	transporter_2__ATP-binding_cassette__sub-family_B__MDR_TAP	44	6891	204769_s_at,204770_at,205671_s_at,208428_at,225973_at	BARE_LYMPHOCYTE_SYNDROME__TYPE_I
CGGBP1	AMPL9736476	118.862	140.291	25.046	19.623	118.12	126.796	126.886	67.366	84.552	68.242	79.588	143.701	136.997	159.588	152.68	0	CGG_triplet_repeat_binding_protein_1	1888	8545	206861_s_at,224599_at,224600_at	,
PSMD7	AMPL8142095	61.818	82.994	61.511	65.641	87.398	81.38	126.886	89.116	33.449	49.684	36.298	101.436	66.393	77.705	96.138	0	proteasome__prosome__macropain__26S_subunit__non-ATPase__7	9565	5713	201705_at	,
RASSF5	AMPL22046375	44.633	51.476	26.733	20.798	111.355	92.059	126.886	57.298	96.498	182.339	137.479	175.098	153.234	163.114	166.941	0	Ras_association__RalGDS_AF-6__domain_family_member_5	17609	83593	1554834_a_at,223322_at	,
PLEKHA2	AMPL36687960	294.171	434.345	80.457	40.283	118.342	76.471	126.703	93.839	131.01	191.274	183.854	69.677	81.188	83.451	78.521	0	pleckstrin_homology_domain_containing__family_A__phosphoinositide_binding_specific__member_2	14336	59339	217677_at,225136_at,238013_at	,
ERAP2	AMPL5629004	115.64	94.719	13.366	15.27	113.684	149.504	126.611	201.848	9.159	15.219	18.2	26.325	38.369	41.138	41.442	0	endoplasmic_reticulum_aminopeptidase_2	29499	64167	1554272_at,1554273_a_at,219759_at,227462_at,235104_at	,
TADA2B	AMPL35150530	176.98	148.025	126.006	96.388	129.766	131.215	126.52	163.567	39.157	57.834	41.645	34.657	36.565	28.339	41.61	0	transcriptional_adaptor_2B	30781	93624	226240_at,236248_x_at	,
THAP9-AS1	AMPL38013903	212.066	189.522	276.539	326.546	105.144	133.179	126.52	63.761	93.446	145.027	70.642	96.727	124.728	89.589	94.964	0	THAP9_antisense_RNA_1	44172	100499177	215009_s_at	,
REL	AMPL11438231	443.584	398.087	78.64	89.824	103.813	79.785	126.428	30.203	502.137	400.125	279.996	64.364	44.864	61.119	54.529	1	v-rel_avian_reticuloendotheliosis_viral_oncogene_homolog	9954	5966	206036_s_at,228812_at,235242_at,239486_at	,
SLC3A2	AMPL11761429	66.472	34.428	102.259	114.63	152.835	140.666	126.246	168.787	261.754	399.928	359.275	205.529	222.755	174.999	196.303	0	solute_carrier_family_3__amino_acid_transporter_heavy_chain__member_2	11026	6520	200924_s_at	,
COX5B	AMPL8427300	194.642	152.349	842.205	1778.24	138.972	157.605	126.154	105.647	97.428	96.226	76.708	160.849	171.035	172.778	160.901	0	cytochrome_c_oxidase_subunit_Vb	2269	1329	202343_x_at,211025_x_at,213735_s_at	,
OST4	AMPL2932462	84.611	78.586	75.266	119.466	117.011	129.988	126.154	184.075	133.93	112.624	105.603	149.739	176.087	137.518	162.244	0	oligosaccharyltransferase_4_homolog__S,_cerevisiae	32483	100128731	224637_at	,
ATP5H	AMPL26855942	51.077	76.258	126.006	176.332	157.605	159.692	126.063	66.371	86.809	71.384	50.796	205.65	212.772	202.032	195.464	0	ATP_synthase__H_transporting__mitochondrial_Fo_complex__subunit_d	845	10476	1555998_at,210149_s_at	,
HIST1H2AL	AMPL11390889	105.376	89.813	18.946	28.398	99.487	86.781	125.88	91.851	27.343	18.853	15.115	928.864	702.063	1021.52	825.143	0	histone_cluster_1__H2al	4730	8329,8330,8332,8336,85235,8969	214554_at	,
KPNA6	AMPL13111296	135.092	127.817	61.251	45.603	89.727	111.944	125.88	156.109	51.236	82.774	70.23	104.817	119.075	110.876	104.192	0	karyopherin_alpha_6__importin_alpha_7	6399	23633	212101_at,212102_s_at,212103_at,226976_at	,
WAPAL	AMPL25809523	84.134	58.711	24.007	11.263	105.92	94.391	125.88	120.562	51.899	92.201	61.387	102.281	77.218	91.417	87.078	0	wings_apart-like_homolog__Drosophila	23293	23063	1554441_a_at,212264_s_at,212267_at	,
STAT1	AMPL12063649	23.868	31.85	53.076	168.455	156.163	149.627	125.697	24.734	45.926	25.235	17.069	131.625	119.196	154.626	165.599	0	signal_transducer_and_activator_of_transcription_1__91kDa	11362	6772	200887_s_at,209969_s_at,AFFX-HUMISGF3A_M97935_3_at,AFFX-HUMISGF3A_M97935_5_at,AFFX-HUMISGF3A_M97935_MA_at,AFFX-HUMISGF3A_M97935_MB_at	ATYPICAL_MYCOBACTERIOSIS__FAMILIAL,CANDIDIASIS__FAMILIAL__7__CANDF7,MYCOBACTERIAL_AND_VIRAL_INFECTIONS__SUSCEPTIBILITY_TO__AUTOSOMAL_RECESSIVE
FCRL6	AMPL5706348	0.119	0	0.389	0	0.776	0.368	125.605	72.089	0.133	0.491	0.103	0	0	0.131	0.168	0	Fc_receptor-like_6	31910	343413	,	,
FLI1	AMPL11445947	70.171	93.472	29.977	29.435	135.09	125.569	125.605	70.721	159.946	48.506	73.11	584.223	359.391	478.373	456.698	1	Fli-1_proto-oncogene__ETS_transcription_factor	3749	2313	204236_at,210786_s_at,211825_s_at,234614_at,237722_at	EWING_SARCOMA__ES
LRCH4	AMPL9600357	151.68	108.358	353.882	205.352	122.335	145.208	125.605	109.624	66.766	36.723	58.2	89.964	85.397	72.873	83.219	0	leucine-rich_repeats_and_calponin_homology__CH__domain_containing_4	6691	4034	204692_at,221956_at,222017_x_at,37796_at,90610_at	,
PSMD6	AMPL26243369	154.425	139.376	77.343	90.446	115.791	181.663	125.605	67.863	73.27	123.229	57.788	103.127	109.814	102.257	124.325	0	proteasome__prosome__macropain__26S_subunit__non-ATPase__6	9564	9861	1555884_at,202753_at	,
RICTOR	AMPL34230729	164.688	174.886	12.458	12.368	95.938	229.534	125.605	144.053	34.113	29.752	26.118	55.669	40.173	52.891	60.736	0	RPTOR_independent_companion_of_MTOR__complex_2	28611	253260	1552734_at,226310_at,226312_at,228248_at	,
ABHD14B	AMPL6719779	68.859	125.239	29.717	38.624	155.608	166.566	125.514	191.781	75.261	54.299	71.773	87.187	97.305	72.22	103.856	0	abhydrolase_domain_containing_14B	28235	84836	224821_at	,
ORMDL3	AMPL34706743	63.966	56.216	21.282	12.714	69.209	91.691	125.422	262.999	16.194	13.256	10.18	24.393	30.671	18.806	23.154	0	ORM1-like_3__S,_cerevisiae	16038	94103	223259_at,235136_at,240701_at	ASTHMA__SUSCEPTIBILITY_TO
AIDA	AMPL37166408	113.372	192.017	9.473	5.459	119.895	124.096	125.056	26.847	46.059	72.563	32.185	89.36	73.009	94.813	81.038	0	axin_interactor__dorsalization_associated	25761	64853	220199_s_at,226801_s_at	,
CIR1	AMPL28739194	137.598	109.854	32.313	20.038	114.017	116.854	125.056	111.737	69.288	83.56	34.755	70.281	82.992	68.563	67.615	0	corepressor_interacting_with_RBPJ__1	24217	9541	209571_at	,
HIST1H4H	AMPL11722376	121.726	153.929	97.198	189.391	121.559	170.003	124.965	163.939	93.047	92.299	49.459	829.602	482.435	851.616	653.336	0	histone_cluster_1__H4h	4788	121504,554313,8294,8359,8360,8361,8362,8363,8364,8365,8366,8367,8368,8370	208180_s_at,232035_at	,
RIN3	AMPL15550730	55.731	49.231	246.562	163.895	33.939	14.852	124.965	55.558	185.431	87.193	150.846	277.742	220.229	211.696	222.141	0	Ras_and_Rab_interactor_3	18751	79890	219456_s_at,219457_s_at,60471_at	,
MBNL2	AMPL35744625	202.399	190.104	115.106	70.408	94.274	115.258	124.873	54.688	302.902	373.123	228.583	223.522	154.798	147.182	144.627	0	muscleblind-like_splicing_regulator_2	16746	10150	203640_at,205017_s_at,205018_s_at	,
CAPRIN1	AMPL28981553	70.887	74.844	26.862	33.857	112.242	118.327	124.416	21.005	127.16	86.996	55.115	330.15	307.551	344.904	344.621	0	cell_cycle_associated_protein_1	6743	4076	200722_s_at,200723_s_at,225340_s_at,226285_at,226289_at,226990_at,243370_at	,
MAF1	AMPL14204073	129.96	200.665	46.977	37.104	126.217	149.75	124.416	107.387	134.594	161.228	94.909	163.385	161.774	149.663	141.103	0	MAF1_homolog__S,_cerevisiae	24966	84232	222998_at	,
SNRNP200	AMPL25683726	82.583	65.613	54.763	50.163	93.498	89.359	124.416	124.042	174.016	164.076	157.839	207.823	198.699	202.163	201.336	0	small_nuclear_ribonucleoprotein_200kDa__U5	30859	1.01929e+08	200058_s_at,214982_at,232931_at	RETINITIS_PIGMENTOSA_33__RP33
ATP5A1	AMPL27134628	71.126	90.062	92.396	163.48	121.559	119.431	124.324	49.095	40.484	44.775	25.912	176.185	145.897	191.323	168.284	0	ATP_synthase__H_transporting__mitochondrial_F1_complex__alpha_subunit_1__cardiac_muscle	823	498	213738_s_at	MITOCHONDRIAL_COMPLEX_V__ATP_SYNTHASE__DEFICIENCY__NUCLEAR_TYPE_4_
AFF4	AMPL25847116	285.22	269.272	47.366	19.692	93.054	161.41	124.233	116.958	412.276	531.994	536.137	192.245	175.726	202.685	212.913	0	AF4_FMR2_family__member_4	17869	27125	1555435_at,1555436_a_at,219199_at,225229_at,232864_s_at,232865_at,239439_at,243487_at,244628_at	,
PPT1	AMPL2697124	34.489	47.401	171.815	250.126	112.908	115.749	124.233	64.258	131.275	103.394	97.788	206.012	226.483	234.289	207.209	0	palmitoyl-protein_thioesterase_1	9325	5538	200975_at	CEROID_LIPOFUSCINOSIS__NEURONAL__1__CLN1
SMCHD1	AMPL25272972	719.854	406.403	28.679	13.059	111.687	197.62	124.233	68.608	53.492	52.63	76.503	61.224	51.479	65.951	55.871	0	structural_maintenance_of_chromosomes_flexible_hinge_domain_containing_1	29090	23347	1558747_at,212569_at,212577_at,212579_at	FACIOSCAPULOHUMERAL_MUSCULAR_DYSTROPHY_2__FSHD2
GADD45GIP1	AMPL16617170	172.445	117.173	274.852	211.571	119.34	149.013	123.501	295.19	97.029	125.192	101.181	132.954	148.423	115.577	135.902	0	growth_arrest_and_DNA-damage-inducible__gamma_interacting_protein_1	29996	90480	212891_s_at	,
GOLGA8B	AMPL2879561	350.618	196.674	17.908	11.539	110.357	244.387	123.41	82.28	22.565	15.809	4.936	24.393	11.667	24.16	10.906	0	golgin_A8_family__member_B	31973	101930583,23015,440270	208797_s_at,210424_s_at,210425_x_at,213650_at	,
CSNK1G2	AMPL10608445	219.703	165.987	821.961	355.22	123.111	138.948	123.318	150.019	61.987	110.071	56.246	84.53	95.26	94.813	102.01	0	casein_kinase_1__gamma_2	2455	1455	202573_at,202574_s_at	,
SUPT4H1	AMPL11218280	80.673	75.094	114.457	101.985	109.802	99.178	123.318	130.257	123.842	161.326	130.898	152.516	166.705	142.088	156.371	0	suppressor_of_Ty_4_homolog_1__S,_cerevisiae	11467	6827	201483_s_at,201484_at	,
EIF4E3	AMPL2122945	5.251	6.736	49.572	116.426	102.926	127.164	123.227	31.073	8.628	11.292	0.411	2.294	5.413	0.914	0.503	0	eukaryotic_translation_initiation_factor_4E_family_member_3	31837	317649	225939_at,225940_at,225941_at,238461_at	,
DOK2	AMPL27838051	14.201	10.811	1558.28	1531.64	140.413	172.089	123.135	133.613	60.262	52.532	116.194	33.571	13.471	29.123	32.382	0	docking_protein_2__56kDa	2991	9046	214054_at	,
PARP1	AMPL7740822	299.541	268.441	71.244	51.062	108.471	120.168	122.952	64.383	108.046	87.291	123.7	301.168	288.908	318.001	297.81	0	poly__ADP-ribose__polymerase_1	270	142	208644_at	,
TPR	AMPL7125834	201.683	171.809	74.358	60.666	111.133	212.473	122.769	58.044	71.146	67.653	50.591	144.184	122.443	156.585	115.433	1	translocated_promoter_region__nuclear_basket_protein	12017	7175	1557227_s_at,201730_s_at,201731_s_at,215220_s_at,228709_at	THYROID_CARCINOMA__PAPILLARY
CD248	AMPL32907725	3.222	2.495	1.038	2.695	3.993	6.137	122.678	244.356	43.935	49.881	2.262	4.106	1.804	2.743	0.168	0	CD248_molecule__endosialin	18219	57124	219025_at	,
CHRAC1	AMPL33499773	158.244	183.202	52.946	19.969	133.981	101.756	122.678	147.036	39.157	73.25	56.555	75.836	63.026	92.07	77.347	0	chromatin_accessibility_complex_1	13544	54108	231764_at	,
ACP1	AMPL29290989	76.019	86.653	12.069	5.459	105.144	89.973	122.403	95.331	45.661	62.842	34.755	111.821	98.508	118.059	106.54	0	acid_phosphatase_1__soluble	122	52	1554808_at,201629_s_at,201630_s_at,215227_x_at	,
CANX	AMPL417443	24.584	37.339	58.526	264.36	169.25	102.984	122.312	21.875	184.9	95.735	34.858	665.614	623.401	714.229	690.08	0	calnexin	1473	821	200068_s_at,208852_s_at,208853_s_at,238034_at,238138_at	,
HMGB1	AMPL8401488	129.722	172.973	61.251	70.339	132.761	167.057	122.22	50.586	120.391	64.315	63.547	344.52	316.812	455.649	325.829	0	high_mobility_group_box_1	4983	3146	200679_x_at,200680_x_at,214938_x_at,224731_at,224734_at	,
PPIA	AMPL36325254	37.114	77.921	14.404	32.751	236.13	86.658	122.22	61.524	99.419	58.816	31.054	666.942	487.487	725.722	506.361	0	peptidylprolyl_isomerase_A__cyclophilin_A	9253	1.0106e+08	201293_x_at,211378_x_at,211765_x_at,211978_x_at,212661_x_at,217602_at,226336_at	,
MOAP1	AMPL36952078	154.186	153.513	35.687	32.959	133.759	193.57	122.129	268.219	56.412	59.307	65.295	40.816	50.878	40.615	34.898	0	modulator_of_apoptosis_1	16658	64112	212508_at	,
PTPRJ	AMPL8669756	197.745	172.308	135.22	111.244	101.595	96.233	122.129	186.933	29.069	28.181	23.65	104.093	114.144	39.309	41.777	0	protein_tyrosine_phosphatase__receptor_type__J	9673	5795	210173_at	,
SNRPA	AMPL30515559	136.285	156.424	51.389	43.599	110.024	145.454	122.129	299.541	88.667	72.955	77.531	104.938	88.525	144.962	117.278	0	small_nuclear_ribonucleoprotein_polypeptide_A	11151	6626	201770_at	,
TRPC4AP	AMPL30627715	250.612	152.765	334.027	278.386	89.283	126.673	122.037	75.942	161.671	159.559	161.746	256.126	234.061	211.174	232.711	0	transient_receptor_potential_cation_channel__subfamily_C__member_4_associated_protein	16181	26133	212059_s_at	,
CDC37	AMPL13195825	147.742	74.262	173.762	130.314	124.11	130.11	121.946	113.105	149.194	214.349	193.725	108.078	108.37	104.999	111.742	0	cell_division_cycle_37	1735	11140	209953_s_at	,
TCF25	AMPL25128519	243.094	131.642	623.803	353.493	102.149	114.153	121.58	112.732	148.132	152.686	151.977	159.158	176.087	130.727	148.318	0	transcription_factor_25__basic_helix-loop-helix	29181	22980	213311_s_at,221495_s_at	,
RAB1B	AMPL13934654	137.598	109.272	299.379	266.709	76.196	79.171	121.488	219.995	176.007	178.117	185.91	267.236	290.952	253.617	306.535	0	RAB1B__member_RAS_oncogene_family	18370	81876	220964_s_at	,
COX7A2L	AMPL28747921	52.748	76.091	35.168	20.314	105.366	93.287	121.214	118.573	74.597	69.519	57.891	122.931	129.9	119.626	120.466	0	cytochrome_c_oxidase_subunit_VIIa_polypeptide_2_like	2289	9167	201256_at	,
OLA1	AMPL12537097	82.463	84.491	26.733	21.903	120.671	117.222	121.214	183.329	46.59	54.79	53.161	81.753	95.862	92.331	92.279	0	Obg-like_ATPase_1	28833	29789	219293_s_at,224525_s_at	,
PRPF38B	AMPL33743527	253.238	187.36	138.724	90.515	111.355	198.971	121.123	143.059	138.974	168.003	166.784	81.149	92.734	86.324	86.071	0	pre-mRNA_processing_factor_38B	25512	55119	218040_at,230270_at	,
PSMB1	AMPL7463955	94.875	89.231	34.129	28.122	124.11	113.662	121.123	79.795	80.57	120.381	84.42	148.531	140.124	147.704	129.023	0	proteasome__prosome__macropain__subunit__beta_type__1	9537	5689	200876_s_at,214288_s_at	,
ANP32E	AMPL14939326	139.149	97.963	14.534	11.954	109.247	108.384	121.031	43.75	81.101	59.11	88.122	120.033	93.215	165.335	124.325	0	acidic__leucine-rich__nuclear_phosphoprotein_32_family__member_E	16673	81611	208103_s_at,221505_at	,
YY1	AMPL9607289	62.772	94.22	22.061	38.003	126.106	109.98	120.757	41.762	104.064	112.919	78.251	174.856	155.64	162.07	161.74	0	YY1_transcription_factor	12856	7528	200047_s_at,201901_s_at,201902_s_at,224711_at,224718_at	,
MKRN1	AMPL25353628	144.52	115.925	302.493	306.024	89.838	115.135	120.574	105.896	56.412	48.702	63.547	97.693	98.267	90.372	105.198	0	makorin_ring_finger_protein_1	7112	23608	201285_at,209845_at	,
ZNF24	AMPL12648327	161.227	150.021	160.006	165.553	97.491	108.384	120.391	55.309	75.526	105.653	61.182	76.198	76.737	79.402	92.95	0	zinc_finger_protein_24	13032	7572	1554045_at,203247_s_at,203248_at,212534_at,242210_at	,
POM121C	AMPL3118280	83.299	111.351	28.679	37.864	108.36	100.16	120.208	62.145	117.603	153.766	95.526	120.999	107.047	125.764	142.278	0	POM121_transmembrane_nucleoporin_C	34005	100101267	212178_s_at,213360_s_at	,
OTUD5	AMPL31213523	196.552	134.802	183.105	84.366	85.512	98.196	120.116	262.502	130.611	181.063	183.956	105.059	117.752	88.152	97.816	0	OTU_domain_containing_5	25402	55593	1555426_a_at,224745_x_at,233933_s_at	,
APOBEC3C	AMPL24831225	109.553	139.626	22.839	25.773	71.538	60.391	120.025	92.969	62.518	40.553	66.323	137.663	122.804	125.764	130.533	0	apolipoprotein_B_mRNA_editing_enzyme__catalytic_polypeptide-like_3C	17353	27350	209584_x_at	,
CUTA	AMPL109580	86.044	90.811	36.336	52.236	145.737	151.345	119.842	79.173	86.278	79.239	63.238	147.203	172.839	144.178	147.479	0	cutA_divalent_cation_tolerance_homolog__E,_coli	21101	51596	221488_s_at	,
SMARCA2	AMPL7800647	158.602	119.501	31.275	22.802	101.04	127.41	119.476	120.686	181.449	144.536	203.699	147.203	158.526	140.26	144.291	0	SWI_SNF_related__matrix_associated__actin_dependent_regulator_of_chromatin__subfamily_a__member_2	11098	6595	206542_s_at,206544_x_at,212257_s_at	NICOLAIDES-BARAITSER_SYNDROME__NCBRS
ARL2BP	AMPL12169853	53.464	59.875	14.275	9.259	114.904	83.59	119.384	69.976	51.369	73.348	48.226	91.896	99.59	112.313	114.091	0	ADP-ribosylation_factor-like_2_binding_protein	17146	23568	202092_s_at	,
CBLL1	AMPL14584871	45.946	68.358	24.397	22.802	105.809	102.861	119.293	31.446	29.069	67.457	24.267	71.971	66.875	56.156	63.253	0	Cbl_proto-oncogene-like_1__E3_ubiquitin_protein_ligase	21225	79872	220018_at,227187_at	,
LOC374443	AMPL20749413	148.219	102.869	9.603	5.942	89.949	104.211	119.201	114.347	13.141	4.615	11.928	5.917	2.285	9.664	4.027	0	,	,	,	,	,
PDIA6	AMPL29756447	153.589	129.896	189.723	106.614	100.929	92.059	119.201	59.908	68.89	158.872	78.868	219.174	230.453	270.072	207.209	0	protein_disulfide_isomerase_family_A__member_6	30168	10130	207668_x_at,208638_at,208639_x_at,216640_s_at	,
FAM120A	AMPL25750776	191.42	196.84	188.036	217.927	115.237	129.374	119.11	118.325	84.552	74.428	100.256	179.083	201.706	182.704	193.954	0	family_with_sequence_similarity_120A	13247	23196	1555908_at,1555945_s_at,1555948_s_at,200767_s_at,200774_at,210516_at	,
SNW1	AMPL13062838	175.667	144.033	49.312	37.035	107.806	140.912	119.11	55.185	57.209	79.927	52.956	76.802	80.707	81.231	71.139	0	SNW_domain_containing_1	16696	22938	201575_at,215424_s_at	,
GLO1	AMPL12599688	64.443	133.888	14.924	16.445	129.101	109.366	118.927	43.005	81.367	101.234	63.033	254.918	237.669	210.129	231.369	0	glyoxalase_I	4323	2739	200681_at	,
STK24	AMPL583821	82.583	130.229	59.435	104.68	175.461	175.649	118.927	30.576	112.692	95.441	38.354	187.415	164.661	196.286	186.068	0	serine_threonine_kinase_24	11403	8428	208854_s_at,208855_s_at,215188_at	,
ERH	AMPL29390745	82.105	88.898	19.725	13.474	121.226	81.38	118.744	66.247	47.121	43.498	28.997	104.938	102.717	120.801	102.849	0	enhancer_of_rudimentary_homolog__Drosophila	3447	2079	200043_at	,
ACAP2	AMPL13640857	146.071	121.663	152.35	139.366	88.951	93.532	118.652	89.986	73.934	49.586	66.015	92.621	96.222	98.469	91.44	0	ArfGAP_with_coiled-coil__ankyrin_repeat_and_PH_domains_2	16469	23527	1552472_a_at,212476_at	,
COL6A2	AMPL7371602	0.955	0.249	0.13	0	39.484	23.199	118.652	189.916	242.242	456.584	14.704	23.789	17.921	26.642	3.188	0	collagen__type_VI__alpha_2	2212	1292	209156_s_at,213290_at	BETHLEM_MYOPATHY,MYOSCLEROSIS__AUTOSOMAL_RECESSIVE,ULLRICH_CONGENITAL_MUSCULAR_DYSTROPHY__UCMD
ACAP1	AMPL24152985	116.117	91.726	51.519	28.26	125.108	126.673	118.561	239.011	14.335	13.059	15.732	48.061	32.235	38.003	32.214	0	ArfGAP_with_coiled-coil__ankyrin_repeat_and_PH_domains_1	16467	9744	205212_s_at,205213_at	,
B4GALT1	AMPL9350556	264.814	181.039	16.221	12.437	102.149	58.427	118.561	117.828	114.152	157.497	131.721	53.495	50.637	54.589	57.549	0	UDP-Gal_betaGlcNAc_beta_1_4-_galactosyltransferase__polypeptide_1	924	2683	201882_x_at,201883_s_at,211631_x_at,216627_s_at	CONGENITAL_DISORDER_OF_GLYCOSYLATION__TYPE_IId__CDG2D
GSPT1	AMPL8913964	63.608	43.077	22.839	24.667	124.664	129.865	118.561	37.287	52.298	84.934	40.411	101.798	100.552	107.872	109.728	0	G1_to_S_phase_transition_1	4621	2935	201912_s_at,215438_x_at,217595_at,225276_at,234975_at,240452_at	,
SURF4	AMPL16754192	12.411	14.054	8.305	17.067	114.128	77.575	118.47	39.152	44.334	109.58	33.624	181.981	159.609	199.812	175.163	0	surfeit_4	11476	6836	222977_at,222978_at,222979_s_at	,
ACTN1	AMPL1973635	0.239	0.333	111.342	75.383	69.43	133.67	118.378	417.12	133.93	220.633	20.36	7.245	5.894	25.074	6.04	0	actinin__alpha_1	163	87	200943_at,208636_at,208637_x_at,211160_x_at	BLEEDING_DISORDER__PLATELET-TYPE__15__BDPLT15
FAM102A	AMPL2932494	74.945	66.611	4.931	6.564	198.864	231.989	118.378	93.839	71.81	41.24	26.221	306.482	281.691	270.334	263.583	0	family_with_sequence_similarity_102__member_A	31419	399665	212400_at	,
SNORA28	AMPL21208214	251.567	278.004	28.42	17.205	94.496	180.068	118.378	240.503	56.412	41.829	59.331	20.166	28.386	23.507	18.288	0	small_nucleolar_RNA__H_ACA_box_28	32618	677811	241843_at	,
USP24	AMPL25272685	414.942	311.767	84.091	67.368	82.962	179.822	118.378	81.783	69.288	66.475	78.765	90.206	70.723	79.925	84.393	0	ubiquitin_specific_peptidase_24	12623	23358	212381_at,212388_at,230004_at	,
BNIP3L	AMPL29408183	129.96	133.472	168.83	107.513	115.791	154.659	118.287	230.435	291.487	1247.21	384.159	280.157	267.258	241.733	288.582	0	BCL2_adenovirus_E1B_19kDa_interacting_protein_3-like	1085	665	221478_at,221479_s_at	,
CSNK2A2	AMPL11571129	199.177	123.576	115.755	81.533	107.584	109.735	118.287	184.945	131.806	188.034	155.576	217.484	164.661	227.106	198.987	0	casein_kinase_2__alpha_prime_polypeptide	2459	1459	203575_at,224922_at	,
RABAC1	AMPL26971901	75.78	131.642	34.519	44.428	101.927	104.579	118.287	232.424	58.138	96.815	79.588	111.942	121.601	110.354	109.225	0	Rab_acceptor_1__prenylated	9794	10567	203136_at	,
TRAPPC1	AMPL35319613	53.106	77.671	26.343	46.916	110.8	78.925	118.287	28.835	86.411	37.214	25.501	280.277	280.127	276.863	290.092	0	trafficking_protein_particle_complex_1	19894	58485	225294_s_at	,
ATF6B	AMPL30097982	208.724	198.503	104.594	100.603	126.66	143.244	118.195	230.932	138.576	86.113	122.055	231.612	231.054	241.341	245.295	0	activating_transcription_factor_6_beta	2349	1388	1554487_a_at,1565242_at,203168_at,211611_s_at,216208_s_at	,
PLEKHM1	AMPL24304620	143.923	113.513	520.636	261.941	105.255	115.749	118.104	149.646	68.226	146.107	108.585	62.311	55.328	59.813	67.951	0	pleckstrin_homology_domain_containing__family_M__with_RUN_domain__member_1	29017	9842	212700_x_at,212717_at,216200_at	OSTEOPETROSIS__AUTOSOMAL_RECESSIVE_6__OPTB6
RBM8A	AMPL28846998	98.216	85.405	37.374	33.442	99.265	80.644	118.104	40.519	97.029	139.823	105.603	145.15	143.852	145.745	153.183	0	RNA_binding_motif_protein_8A	9905	9939	1554602_at,213852_at,214113_s_at,217856_at,217857_s_at,222443_s_at	,
ARID4B	AMPL33406651	145.355	160.915	94.343	340.365	124.442	217.382	117.921	22.621	53.89	38.294	20.154	57.118	54.245	58.115	57.716	0	AT_rich_interactive_domain_4B__RBP1-like	15550	51742	212591_at,214943_s_at,221230_s_at,223111_x_at,224322_at	,
BRAF	AMPL28552085	149.413	127.817	89.541	58.455	80.854	87.64	117.921	137.714	76.986	221.713	107.248	74.266	56.771	62.425	79.36	1	v-raf_murine_sarcoma_viral_oncogene_homolog_B	1097	673	206044_s_at,226391_at,236402_at,243829_at	CARDIOFACIOCUTANEOUS_SYNDROME_1__CFC1,COLORECTAL_CANCER__CRC,LEOPARD_SYNDROME_3,LUNG_CANCER,LYMPHOMA__NON-HODGKIN__FAMILIAL,NOONAN_SYNDROME_7__NS7
LGALS1	AMPL11946320	67.069	45.655	488.972	505.918	112.242	84.081	117.921	59.287	331.838	594.443	313.723	1360.09	1441.89	2023.59	2267.72	0	lectin__galactoside-binding__soluble__1	6561	3956	201105_at	,
PRRC2A	AMPL29012046	73.871	132.973	60.473	90.032	140.413	124.71	117.921	37.66	157.291	166.53	108.276	225.695	203.51	207.909	239.758	0	proline-rich_coiled-coil_2A	13918	7916	208132_x_at,212081_x_at,214201_x_at	,
PTPN1	AMPL8855164	298.825	227.276	199.456	208.53	110.467	122.991	117.921	100.303	276.089	456.388	269.2	88.998	94.057	86.324	114.091	0	protein_tyrosine_phosphatase__non-receptor_type_1	9642	5770	202716_at	,
IQGAP2	AMPL12415347	14.559	12.225	28.549	14.717	110.911	107.034	117.829	38.157	114.816	69.813	92.132	213.136	266.296	253.356	216.604	0	IQ_motif_containing_GTPase_activating_protein_2	6111	10788	203474_at	,
KIF5B	AMPL27452428	86.64	112.516	43.213	43.254	125.219	87.886	117.646	28.463	76.986	125.585	62.313	210.48	195.692	251.528	215.765	1	kinesin_family_member_5B	6324	3799	201991_s_at,201992_s_at,224662_at	,
FGFBP2	AMPL14453363	0.239	0.083	0	0.138	2.551	0.859	117.555	65.625	0.531	0.491	0	0	0	0	0	0	fibroblast_growth_factor_binding_protein_2	29451	83888	223836_at	,
WBP2	AMPL12540244	156.334	158.836	38.282	31.646	133.093	142.385	117.555	238.762	350.819	277.485	384.262	249.726	294.2	230.763	331.702	0	WW_domain_binding_protein_2	12738	23558	209117_at	,
RNF7	AMPL24663213	161.585	109.605	179.991	174.121	115.68	125.323	117.372	275.552	61.324	87.782	90.384	90.447	110.535	127.07	109.393	0	ring_finger_protein_7	10070	9616	218286_s_at,224394_at,224395_s_at,224439_x_at	,
SMARCC1	AMPL6906343	147.026	113.513	48.274	18.656	95.273	98.81	117.28	58.665	53.625	48.801	43.187	79.7	81.308	87.891	82.548	0	SWI_SNF_related__matrix_associated__actin_dependent_regulator_of_chromatin__subfamily_c__member_1	11104	6599	201072_s_at,201073_s_at,201074_at,201075_s_at	,
SNRPE	AMPL7944855	109.434	120.582	40.099	42.701	107.695	87.518	117.28	131.997	52.032	49.39	39.485	116.893	112.821	136.473	147.311	0	small_nuclear_ribonucleoprotein_polypeptide_E	11161	6635	203316_s_at,231112_at	HYPOTRICHOSIS_11__HYPT11
HIST1H2AH	AMPL18686133	88.669	162.994	19.206	26.602	105.698	155.273	117.189	223.475	44.732	19.736	27.557	476.508	320.18	583.372	471.127	0	histone_cluster_1__H2ah	13671	85235	,	,
MYO1F	AMPL12491326	35.802	23.451	2491.19	868.186	73.756	49.221	117.189	127.522	34.378	12.274	40.616	126.191	131.945	103.171	114.762	0	myosin_IF	7600	4542	213733_at	,
MYO9B	AMPL29187403	394.296	150.021	634.833	205.974	90.171	83.713	117.097	230.932	177.069	233.005	228.583	140.924	153.715	130.988	151.506	0	myosin_IXB	7609	4650	208452_x_at,214780_s_at,217297_s_at	CELIAC_DISEASE__SUSCEPTIBILITY_TO__4__CELIAC4
STAT3	AMPL34373921	46.184	42.245	46.198	84.504	121.337	100.529	117.097	36.169	221.668	198.933	87.197	242.843	261.244	248.394	222.98	1	signal_transducer_and_activator_of_transcription_3__acute-phase_response_factor	11364	6774	208991_at,208992_s_at,225289_at,243213_at	HYPER-IgE_RECURRENT_INFECTION_SYNDROME__AUTOSOMAL_DOMINANT
C11orf10	AMPL26513237	68.739	66.195	58.915	41.803	128.435	91.814	116.914	223.599	77.916	122.738	124.111	186.449	185.589	198.245	171.136	0	,	,	,	,	,
CCZ1B	AMPL21681406	60.505	73.347	104.594	124.994	99.044	93.655	116.823	22.994	18.317	19.245	16.349	39.005	33.558	36.436	37.583	0	CCZ1_vacuolar_protein_trafficking_and_biogenesis_associated_homolog_B__S,_cerevisiae	21717	221961	201973_s_at,201974_s_at,208310_s_at,215024_at	,
P4HB	AMPL1569262	26.613	39.751	86.167	245.013	127.659	83.344	116.731	33.31	99.02	98.485	43.804	337.758	307.791	328.971	333.547	0	prolyl_4-hydroxylase__beta_polypeptide	8548	5034	1564494_s_at,200654_at,200656_s_at	,
PRPF19	AMPL24734076	68.143	46.653	17.519	14.856	109.137	108.139	116.731	157.228	54.156	66.377	62.724	98.9	110.535	87.499	111.909	0	pre-mRNA_processing_factor_19	17896	27339	203103_s_at	,
MARCH6	AMPL29215174	188.556	169.647	33.091	27.5	88.618	120.291	116.457	43.626	135.257	162.505	146.322	173.166	132.667	142.872	132.714	0	membrane-associated_ring_finger__C3HC4__6__E3_ubiquitin_protein_ligase	30550	10299	201736_s_at,201737_s_at,212498_at,215423_at,215512_at	,
MYO1G	AMPL15713500	59.431	66.362	80.717	68.336	113.462	71.438	116.182	107.139	12.61	10.605	12.853	65.33	71.325	72.481	84.393	0	myosin_IG	13880	64005	227799_at,244654_at	,
HIF1A	AMPL8472036	422.222	337.962	201.013	134.875	112.464	180.313	115.908	61.027	171.228	171.735	136.759	135.852	140.605	194.719	143.117	0	hypoxia_inducible_factor_1__alpha_subunit__basic_helix-loop-helix_transcription_factor	4910	3091	200989_at	,
RNF114	AMPL30813777	135.45	92.141	162.991	180.823	112.242	124.71	115.908	82.156	110.436	125.389	122.055	65.692	76.617	61.25	61.743	0	ring_finger_protein_114	13094	55905	200867_at,200868_s_at,211678_s_at	,
IGBP1	AMPL8813312	55.97	97.63	30.236	22.525	131.873	124.219	115.634	49.716	55.483	44.382	40.514	96.364	83.232	90.111	71.642	0	immunoglobulin__CD79A__binding_protein_1	5461	3476	202105_at	CORPUS_CALLOSUM__AGENESIS_OF__WITH_MENTAL_RETARDATION__OCULAR_COLOBOMA_
PGAM1	AMPL8878391	48.452	39.085	71.892	115.528	118.786	90.586	115.359	86.382	92.384	124.211	82.158	318.799	316.331	354.829	341.768	0	phosphoglycerate_mutase_1__brain	8888	5223	200886_s_at	,
SBF1	AMPL7611132	121.368	87.401	214.769	240.245	114.904	111.085	115.359	100.303	42.608	55.772	39.691	53.133	56.41	50.018	54.529	0	SET_binding_factor_1	10542	6305	212389_at,212393_at,213383_at,39835_at	CHARCOT-MARIE-TOOTH_DISEASE__TYPE_4B3__CMT4B3
GRB2	AMPL11557889	140.343	182.287	122.632	212.123	131.208	93.409	115.268	25.48	82.694	63.725	45.963	181.015	190.4	148.749	179.86	0	growth_factor_receptor-bound_protein_2	4566	2885	215075_s_at,223049_at	,
CERS2	AMPL35971534	62.772	80.083	49.053	28.606	87.62	92.059	115.176	147.284	111.498	140.412	146.528	214.103	214.817	183.618	204.86	0	ceramide_synthase_2	14076	29956	222212_s_at	,
WWP2	AMPL13711974	239.633	167.568	340.775	287.576	97.935	137.843	115.085	135.477	52.961	37.018	63.958	86.1	84.916	69.608	82.883	0	WW_domain_containing_E3_ubiquitin_protein_ligase_2	16804	11060	1552737_s_at,204022_at,210200_at	,
AKT2	AMPL11229610	175.787	164.241	63.068	57.833	94.607	127.778	114.81	137.59	81.499	70.402	87.3	141.527	138.681	146.006	139.593	1	v-akt_murine_thymoma_viral_oncogene_homolog_2	392	208	1560689_s_at,203809_s_at,211453_s_at,225471_s_at,226156_at,236664_at	DIABETES_MELLITUS__NONINSULIN-DEPENDENT__NIDDM,HYPOINSULINEMIC_HYPOGLYCEMIA_WITH_HEMIHYPERTROPHY__HIHGHH
SMARCA5	AMPL8582092	225.312	169.231	53.725	59.491	96.382	191.36	114.81	35.547	74.464	72.857	54.087	99.504	89.848	107.872	106.708	0	SWI_SNF_related__matrix_associated__actin_dependent_regulator_of_chromatin__subfamily_a__member_5	11101	8467	202303_x_at,213251_at,213859_x_at,240063_at	,
CSNK1E	AMPL10164164	174.116	121.414	133.663	68.543	143.297	124.832	114.719	137.963	69.553	95.048	71.876	42.869	50.156	36.567	31.375	0	casein_kinase_1__epsilon	2453	1454	202332_at,222015_at,225756_at,226858_at	,
FAM65B	AMPL25917884	112.417	133.472	21.152	31.784	100.042	135.388	114.353	101.918	7.035	3.535	2.159	12.076	17.2	4.701	12.416	0	family_with_sequence_similarity_65__member_B	13872	9750	206707_x_at,209829_at	,
NBEAL2	AMPL24197696	77.57	55.135	191.54	154.705	110.357	102.002	114.353	48.225	192.864	117.435	161.952	305.033	309.475	312.647	308.212	0	neurobeachin-like_2	31928	23218	1556017_at,212443_at	GRAY_PLATELET_SYNDROME__GPS
TMEM245	AMPL15036749	72.2	67.36	59.564	66.263	94.053	136.616	114.261	96.201	86.809	85.916	75.166	125.708	91.291	122.76	129.359	0	transmembrane_protein_245	1363	23731	223005_s_at,223006_s_at,223007_s_at,223008_s_at	,
EIF3C	AMPL2501642	144.042	121.414	109.266	88.511	117.122	141.526	114.17	94.585	175.609	135.895	166.476	158.313	235.625	218.226	243.617	0	eukaryotic_translation_initiation_factor_3__subunit_C	3279	8663	200647_x_at,210949_s_at,215230_x_at,236700_at	,
TMX4	AMPL36803248	36.398	82.079	11.42	40.283	122.668	110.839	114.17	31.694	83.225	68.537	39.28	101.074	88.645	97.686	88.588	0	thioredoxin-related_transmembrane_protein_4	25237	56255	201580_s_at,201581_at,216027_at	,
TRAPPC10	AMPL9473487	160.511	124.906	62.549	43.254	93.942	104.334	114.17	193.023	52.696	63.038	68.894	84.047	86.239	73.526	89.762	0	trafficking_protein_particle_complex_10	11868	7109	1555446_s_at,208184_s_at,209412_at	,
ATP2B4	AMPL7734590	7.399	10.728	28.549	38.417	85.512	69.474	114.078	71.716	48.183	54.594	16.761	120.516	72.528	75.876	70.803	0	ATPase__Ca_transporting__plasma_membrane_4	817	493	205410_s_at,212135_s_at,212136_at	,
EZH1	AMPL11566404	276.151	174.553	132.106	78.354	97.824	158.465	113.987	170.154	37.962	27.788	30.642	31.759	28.987	19.851	25.503	0	enhancer_of_zeste_homolog_1__Drosophila	3526	2145	203249_at,211310_at,239197_s_at,239198_at,32259_at	,
NDUFA4	AMPL6956092	27.448	37.505	14.275	8.499	97.935	64.319	113.621	36.541	54.421	69.028	34.241	177.151	166.826	188.058	185.229	0	NADH_dehydrogenase__ubiquinone__1_alpha_subcomplex__4__9kDa	7687	4697	217773_s_at	,
ARID4A	AMPL9822933	176.025	168.15	191.151	139.089	99.044	145.945	113.438	48.722	59.864	39.767	39.28	48.182	46.187	39.571	35.234	0	AT_rich_interactive_domain_4A__RBP1-like	9885	5926	205062_x_at,230141_at	,
NSG1	AMPL2080072	0	0	0	0	60.225	51.799	113.438	83.15	1.062	1.375	0.617	0	0	0.261	0	0	Homo_sapiens_neuron_specific_gene_family_member_1__NSG1__transcript_variant_3__mRNA,_Source_RefSeq_mRNA_Acc_NM_001287763	,	27065	209569_x_at,209570_s_at,213533_at	,
UBXN4	AMPL25663231	249.18	170.728	55.671	66.194	93.165	155.887	113.438	74.45	62.253	66.377	70.847	104.213	105.484	100.82	96.977	0	UBX_domain_protein_4	14860	23190	212006_at,212007_at,212008_at	,
DANCR	AMPL20395853	65.756	108.524	8.305	6.979	136.088	118.818	113.255	132.742	57.342	61.369	54.909	37.918	31.513	43.88	37.415	0	differentiation_antagonizing_non-protein_coding_RNA	28964	57291	224870_at	,
CCNL1	AMPL33321097	323.767	230.353	119.388	132.525	93.387	244.509	113.164	32.316	150.256	102.216	62.827	59.896	53.644	58.376	51.005	0	cyclin_L1	20569	57018	1555411_a_at,1555827_at,220046_s_at,241495_at	,
KHSRP	AMPL8555626	128.648	112.931	82.014	54.033	118.231	100.897	113.164	93.467	161.008	201.192	168.224	191.521	227.927	225.931	244.624	0	KH-type_splicing_regulatory_protein	6316	8570	204371_s_at,204372_s_at,212303_x_at	,
H2AFZ	AMPL9243977	53.464	53.805	30.366	35.999	141.301	133.67	113.072	49.219	184.635	289.465	155.988	479.044	368.051	619.678	468.61	0	H2A_histone_family__member_Z	4741	3015	200853_at,213911_s_at	,
NOL9	AMPL14378786	122.8	111.102	49.961	43.392	108.915	190.624	113.072	169.533	55.085	67.064	49.974	81.753	76.497	69.216	85.903	0	nucleolar_protein_9	26265	79707	1554082_a_at,1554084_a_at,218754_at	,
RBM33	AMPL17983081	288.562	145.447	315.859	178.336	53.459	126.428	113.072	130.505	32.387	27.69	32.287	46.492	33.317	43.227	35.905	0	RNA_binding_motif_protein_33	27223	155435	1554095_at,1554096_a_at,225839_at,226732_at,231833_at,238801_at	,
C7orf26	AMPL35491287	80.435	111.601	182.197	257.174	110.467	128.392	112.981	105.274	52.165	48.506	47.506	49.752	65.912	59.682	53.354	0	chromosome_7_open_reading_frame_26	21702	79034	219261_at,47083_at	,
DCTN6	AMPL12814620	107.047	62.037	33.87	16.721	87.398	83.59	112.981	89.365	42.343	69.519	54.909	61.345	68.077	58.638	69.797	0	dynactin_6	16964	10671	203261_at	,
NRAS	AMPL11267387	68.62	105.53	19.076	24.805	84.292	56.586	112.889	28.214	33.582	78.356	32.185	100.349	92.494	112.182	114.426	1	neuroblastoma_RAS_viral__v-ras__oncogene_homolog	7989	4893	202647_s_at,224985_at	AUTOIMMUNE_LYMPHOPROLIFERATIVE_SYNDROME__TYPE_IV__ALPS4,JUVENILE_MYELOMONOCYTIC_LEUKEMIA__JMML,NOONAN_SYNDROME_6__NS6
BTN3A2	AMPL10477530	28.164	48.815	53.335	93.97	88.951	83.958	112.798	187.803	17.654	15.809	25.809	53.978	64.83	44.141	48.656	0	butyrophilin__subfamily_3__member_A2	1139	11118	204820_s_at,209846_s_at,212613_at	,
NCOR2	AMPL27417266	168.268	113.597	392.164	242.525	119.229	82.117	112.706	85.636	361.703	256.865	307.348	225.695	254.989	218.356	264.254	0	nuclear_receptor_corepressor_2	7673	9612	207760_s_at,208888_s_at,208889_s_at,215205_x_at,236025_at	,
TAP1	AMPL6517148	96.187	57.879	23.488	13.335	83.627	72.911	112.706	194.764	42.741	50.372	28.791	34.054	32.956	34.086	42.281	0	transporter_1__ATP-binding_cassette__sub-family_B__MDR_TAP	43	6890	202307_s_at	BARE_LYMPHOCYTE_SYNDROME__TYPE_I
HNRNPA1	AMPL15203446	74.11	69.688	24.007	28.053	105.92	128.515	112.615	143.804	75.925	108.893	52.03	105.421	97.906	105.391	93.957	0	heterogeneous_nuclear_ribonucleoprotein_A1	5031	3178	200016_x_at,213356_x_at,214280_x_at,221919_at,222040_at	,
TRA2A	AMPL12211637	296.319	150.187	208.799	206.319	87.398	90.464	112.615	69.354	85.083	64.904	77.325	66.899	71.325	65.037	53.186	0	transformer_2_alpha_homolog__Drosophila	16645	29896	204658_at,213575_at	,
FAM168B	AMPL1865117	86.521	65.114	36.984	52.789	97.047	76.716	112.523	92.721	94.773	138.546	101.49	111.58	121.842	99.122	130.533	0	family_with_sequence_similarity_168__member_B	27016	130074	212017_at,229946_at	,
RALGDS	AMPL27197479	70.887	45.738	360.371	116.495	103.036	92.059	112.523	65.128	327.192	302.229	288.839	128.486	136.275	94.029	98.487	1	ral_guanine_nucleotide_dissociation_stimulator	9842	5900	209050_s_at,209051_s_at	,
RNASET2	AMPL10245697	695.986	510.603	1005.98	876.408	279.274	419.176	112.432	301.156	100.481	81.891	131.823	15.698	14.794	41.66	31.878	0	ribonuclease_T2	21686	8635	217983_s_at,217984_at,232722_at,239388_at	LEUKOENCEPHALOPATHY__CYSTIC__WITHOUT_MEGALENCEPHALY
PRPF8	AMPL27174370	79.241	81.58	16.74	17.965	92.056	81.994	112.34	87.128	88.933	112.919	95.012	165.317	142.048	130.204	146.137	0	pre-mRNA_processing_factor_8	17340	10594	200000_s_at	RETINITIS_PIGMENTOSA_13__RP13
AP1M1	AMPL4137459	116.833	100.374	199.586	172.048	94.164	104.825	112.249	340.059	97.56	97.896	95.423	141.89	147.461	155.801	123.654	0	adaptor-related_protein_complex_1__mu_1_subunit	13667	8907	223024_at,223025_s_at	,
BAG6	AMPL5218925	202.638	150.769	161.953	107.444	125.662	131.461	112.249	254.92	138.31	207.181	213.262	132.954	161.293	135.82	145.465	0	BCL2-associated_athanogene_6	13919	7917	201255_x_at,210208_x_at,213318_s_at	,
DPM1	AMPL27738148	85.208	104.699	27.252	31.438	102.149	140.298	112.157	61.772	119.594	118.712	98.919	92.5	105.243	95.466	101.339	0	dolichyl-phosphate_mannosyltransferase_polypeptide_1__catalytic_subunit	3005	8813	202673_at	CONGENITAL_DISORDER_OF_GLYCOSYLATION__TYPE_Ie__CDG1E
GRAMD1A	AMPL37409516	72.081	66.944	98.625	69.856	127.104	139.807	112.157	251.813	73.668	38.883	71.259	58.809	83.232	65.82	53.522	0	GRAM_domain_containing_1A	29305	57655	224807_at,244808_at	,
DENND6A	AMPL34432654	46.662	56.383	26.473	10.295	82.851	102.738	111.791	42.507	21.636	17.871	15.938	46.854	44.623	37.612	43.12	0	DENN_MADD_domain_containing_6A	26635	201627	226965_at	,
CLASRP	AMPL12698021	509.578	270.852	900.732	318.531	105.033	119.8	111.517	95.952	79.508	65.002	49.357	68.107	70.363	67.91	60.736	0	CLK4-associating_serine_arginine_rich_protein	17731	11129	204978_at	,
FAM117A	AMPL14662590	155.738	136.549	48.015	29.78	110.467	139.316	111.517	273.067	34.246	44.087	28.277	53.133	51.72	79.925	103.688	0	family_with_sequence_similarity_117__member_A	24179	81558	221249_s_at	,
UBA1	AMPL17423912	75.9	107.775	22.71	33.857	112.686	107.771	111.517	43.005	135.921	144.438	99.844	265.062	270.626	226.845	245.798	0	ubiquitin-like_modifier_activating_enzyme_1	12469	7317	200964_at	SPINAL_MUSCULAR_ATROPHY__X-LINKED_2__SMAX2
TSN	AMPL28165849	92.01	78.836	26.733	18.656	87.398	106.543	111.425	78.303	58.669	64.315	55.526	106.629	104.161	122.238	124.661	0	translin	12379	7247	201504_s_at,201513_at,201515_s_at	,
ZNF460	AMPL12361484	307.418	182.619	87.854	66.263	92.611	154.659	111.425	290.467	144.283	187.543	176.347	60.016	64.71	62.686	80.535	0	zinc_finger_protein_460	21628	10794	216279_at,233175_at	,
IFI16	AMPL26956858	140.223	128.649	37.893	21.489	110.911	92.427	111.334	52.326	202.288	181.259	100.77	266.27	273.993	263.412	281.032	0	interferon__gamma-inducible_protein_16	5395	3428	206332_s_at,208965_s_at,208966_x_at	,
TCEA1	AMPL13724391	108.718	97.131	36.336	37.243	99.155	78.803	111.334	37.66	52.829	52.041	40.514	156.743	130.622	152.014	147.311	1	transcription_elongation_factor_A__SII__1	11612	6917	216241_s_at	,
DDX21	AMPL28264052	96.307	93.222	11.29	13.543	103.591	116.608	111.242	18.519	35.175	45.953	19.537	39.005	33.678	37.481	38.422	0	DEAD__Asp-Glu-Ala-Asp__box_helicase_21	2744	9188	208152_s_at,224654_at	,
P2RY10	AMPL20583126	176.264	218.129	0.26	0.276	118.564	107.525	111.242	28.463	0.398	1.571	0.206	3.743	3.608	3.526	2.684	0	purinergic_receptor_P2Y__G-protein_coupled__10	19906	27334	1553856_s_at,214615_at	,
GRK6	AMPL11957235	153.709	159.168	222.036	182.067	120.893	114.767	111.151	143.183	21.503	25.333	20.874	28.257	25.379	28.862	28.019	0	G_protein-coupled_receptor_kinase_6	4545	2870	202848_s_at,202849_x_at,210981_s_at,211543_s_at	,
IER5	AMPL33861914	286.653	598.919	248.249	271.269	106.364	117.345	111.059	133.488	334.493	311.263	583.129	68.107	91.532	99.906	106.54	0	immediate_early_response_5	5393	51278	218611_at	,
LAMTOR1	AMPL32783712	100.961	138.794	79.03	96.112	97.38	117.713	111.059	104.156	68.491	46.64	54.909	245.499	243.443	235.856	272.307	0	late_endosomal_lysosomal_adaptor__MAPK_and_MTOR_activator_1	26068	55004	223009_at	,
UFC1	AMPL33872675	66.233	67.443	74.747	101.294	114.682	114.767	110.876	108.754	58.271	65.591	44.215	127.761	128.216	134.775	107.044	0	ubiquitin-fold_modifier_conjugating_enzyme_1	26941	51506	217797_at	,
YWHAE	AMPL12300985	60.505	74.927	46.458	24.805	87.287	60.636	110.876	53.321	315.91	515.498	424.262	528.917	574.929	522.645	515.253	1	tyrosine_3-monooxygenase_tryptophan_5-monooxygenase_activation_protein__epsilon	12851	7531	210317_s_at,210996_s_at	,
NDUFA11	AMPL9188571	61.221	83.742	54.763	126.929	150.174	152.696	110.785	32.688	86.012	72.857	33.213	169.785	191.483	191.193	169.626	0	NADH_dehydrogenase__ubiquinone__1_alpha_subcomplex__11__14,7kDa	20371	126328	225304_s_at,228689_at,228690_s_at	MITOCHONDRIAL_COMPLEX_I_DEFICIENCY
CWC15	AMPL33632766	164.33	137.713	228.005	145.101	104.035	131.461	110.694	78.676	39.157	50.175	41.542	89.24	92.374	73.134	78.521	0	CWC15_spliceosome-associated_protein_homolog__S,_cerevisiae	26939	51503	223067_at	,
APMAP	AMPL33420954	13.724	13.805	12.198	12.299	31.277	30.932	110.602	60.157	53.094	86.898	72.595	49.148	62.905	48.843	56.542	0	adipocyte_plasma_membrane_associated_protein	13238	57136	206656_s_at	,
ZNF609	AMPL25044322	29.119	38.503	45.938	33.373	93.276	92.182	110.419	168.414	76.057	54.299	100.359	33.087	50.878	42.835	32.549	0	zinc_finger_protein_609	29003	23060	212617_at,212618_at,212620_at	,
LTBP3	AMPL2356057	16.707	15.052	45.549	21.212	126.439	169.266	110.328	370.386	73.934	102.805	45.346	75.956	62.785	33.955	48.153	0	latent_transforming_growth_factor_beta_binding_protein_3	6716	4054	219922_s_at,227308_x_at,237144_at	TOOTH_AGENESIS__SELECTIVE__6__STHAG6
SND1	AMPL25519802	84.015	72.432	37.374	27.016	126.771	87.395	110.236	115.715	99.286	78.159	88.534	146.358	180.417	174.215	157.713	0	staphylococcal_nuclease_and_tudor_domain_containing_1	30646	27044	201622_at,210109_at	,
RTF1	AMPL25190125	162.898	138.96	83.701	50.716	115.015	105.438	109.87	100.303	105.524	124.898	119.793	129.331	124.728	119.887	129.526	0	Rtf1__Paf1_RNA_polymerase_II_complex_component__homolog__S,_cerevisiae	28996	23168	212301_at,212302_at,230832_at	,
C20orf112	AMPL17437191	28.88	39.501	332.081	134.805	92.833	111.33	109.596	142.313	58.005	48.604	41.645	149.135	160.331	127.462	155.868	0	chromosome_20_open_reading_frame_112	16106	140688	1558679_at,230954_at,230955_s_at,234031_at	,
CHMP7	AMPL36544603	474.134	369.314	28.939	23.976	144.85	290.048	109.413	140.2	51.236	72.072	54.806	77.647	95.621	74.962	81.206	0	charged_multivesicular_body_protein_7	28439	91782	212313_at	,
PJA2	AMPL24641592	181.395	163.825	39.45	51.407	91.28	114.522	109.23	48.473	89.198	83.462	63.958	105.3	90.209	119.234	104.695	0	praja_ring_finger_2__E3_ubiquitin_protein_ligase	17481	9867	201133_s_at	,
EXOC8	AMPL15648494	117.549	125.156	56.839	63.361	109.247	154.291	109.138	96.698	82.03	133.146	73.932	56.635	62.063	49.235	53.69	0	exocyst_complex_component_8	24659	149371	227577_at,244502_at	,
MAML2	AMPL15506417	63.011	46.486	5.321	0.967	92.833	98.687	109.047	91.354	66.102	31.126	49.768	31.035	21.77	20.373	24.496	1	mastermind-like_2__Drosophila	16259	84441	235106_at,235457_at	,
LY75	AMPL7308290	87.595	93.306	8.824	4.629	94.385	100.16	109.047	58.168	27.609	12.47	16.144	43.714	50.517	57.201	63.253	0	lymphocyte_antigen_75	6729	100526664,4065,9936	205668_at	,
TSC22D4	AMPL13936510	51.913	54.22	100.442	103.298	95.605	91.936	108.955	56.055	65.438	29.653	26.221	106.508	105.123	99.514	91.105	0	TSC22_domain_family__member_4	21696	81628	1554501_at,208104_s_at	,
ANKRD11	AMPL12668534	195.716	79.834	125.617	46.363	81.076	64.932	108.864	86.009	93.977	107.125	76.503	104.213	104.161	93.768	94.125	0	ankyrin_repeat_domain_11	21316	29123	219437_s_at,226012_at,228356_at,231999_at,234701_at,238538_at	KBG_SYNDROME__KBGS
DNAJB9	AMPL12546261	91.891	67.193	6.488	3.731	93.498	78.557	108.864	92.348	119.196	426.145	228.686	64.001	55.568	55.764	67.112	0	DnaJ__Hsp40__homolog__subfamily_B__member_9	6968	4189	1554462_a_at,202842_s_at,202843_at	,
BRWD1	AMPL32052540	190.107	165.904	62.16	20.107	81.631	144.963	108.772	103.658	52.43	42.909	56.966	64.122	59.417	56.548	48.824	0	bromodomain_and_WD_repeat_domain_containing_1	12760	54014	1553227_s_at,214820_at,219280_at,225446_at,231860_at,231960_at,238890_at	,
CD27	AMPL6781147	44.752	34.511	0	0.138	105.587	153.187	108.681	541.037	0	0	0.206	0	0	0	0	0	CD27_molecule	11922	939	206150_at	LYMPHOPROLIFERATIVE_SYNDROME_2__LPFS2
CFLAR	AMPL29320634	84.253	112.432	470.545	602.79	116.346	184.609	108.681	66.868	83.225	59.896	44.215	30.069	32.355	32.649	31.878	0	CASP8_and_FADD-like_apoptosis_regulator	1876	8837	208485_x_at,209508_x_at,209939_x_at,210563_x_at,210564_x_at,211316_x_at,211317_s_at,211862_x_at,214486_x_at,214618_at,224261_at,235427_at,237367_x_at,239629_at	,
SLU7	AMPL27983407	134.018	122.079	36.855	30.955	119.229	104.579	108.681	51.829	50.838	73.348	36.709	62.794	62.184	68.171	55.032	0	SLU7_splicing_factor_homolog__S,_cerevisiae	16939	10569	227990_at,231718_at	,
PI4KA	AMPL16592589	125.664	98.545	50.999	43.392	92.722	111.085	108.589	54.936	106.719	80.614	82.878	209.755	208.803	212.741	199.323	0	phosphatidylinositol_4-kinase__catalytic__alpha	8983	5297	207081_s_at,213408_s_at	,
SUMF2	AMPL1127192	82.941	92.723	50.87	46.087	112.242	116.486	108.132	126.279	67.164	56.558	74.241	152.154	167.668	136.473	142.949	0	sulfatase_modifying_factor_2	20415	25870	201326_at,225002_s_at	,
SCARNA6	AMPL19807687	117.31	41.83	32.702	74.07	109.469	70.824	108.041	68.36	4.778	4.713	2.057	4.71	5.052	5.877	5.201	0	small_Cajal_body-specific_RNA_6	32562	677772	,	,
DNAJC19	AMPL34551586	74.11	92.89	48.404	46.709	115.237	108.139	107.949	132.618	153.973	132.655	143.751	182.464	199.541	155.932	178.518	0	DnaJ__Hsp40__homolog__subfamily_C__member_19	30528	131118	225358_at,225359_at	3-METHYLGLUTACONIC_ACIDURIA__TYPE_V__MGCA5
SBDSP1	AMPL19832724	149.055	140.956	19.985	12.921	84.847	136.861	107.949	102.291	21.105	20.325	20.462	10.144	15.636	8.358	9.731	0	Shwachman-Bodian-Diamond_syndrome_pseudogene_1	21646	155370	1554089_s_at,222669_s_at	,
ARHGAP25	AMPL231929	926.43	466.944	76.045	31.784	60.003	59.654	107.675	194.018	151.451	107.027	158.867	219.295	202.909	231.677	239.087	0	Rho_GTPase_activating_protein_25	28951	9938	1555076_at,204882_at,38149_at	,
ARPP19	AMPL13220289	118.742	85.073	15.702	9.121	90.836	66.528	107.675	31.321	81.234	110.562	81.644	121.603	117.752	138.432	130.197	0	cAMP-regulated_phosphoprotein__19kDa	16967	10776	214553_s_at,221482_s_at,221483_s_at	,
HDGF	AMPL27693555	87.595	89.73	172.334	233.198	105.144	116.117	107.583	42.632	84.685	85.72	54.19	211.325	169.351	222.797	187.746	0	hepatoma-derived_growth_factor	4856	3068	200896_x_at,216484_x_at	,
METTL3	AMPL31500075	148.577	131.892	90.969	55.484	71.87	109.857	107.583	124.042	32.786	46.444	37.018	92.983	80.947	83.973	92.111	0	methyltransferase_like_3	17563	56339	209265_s_at,213653_at,242111_at	,
BPTF	AMPL20912626	235.695	142.619	21.801	10.157	80.632	95.005	107.492	130.132	156.76	105.849	174.394	114.357	123.044	96.902	98.151	0	bromodomain_PHD_finger_transcription_factor	3581	2186	207186_s_at,209271_at,230056_at,231953_at,232909_s_at	,
CCNG1	AMPL22019893	27.329	50.894	8.695	16.928	111.355	83.344	107.492	27.22	41.281	31.912	21.388	147.324	142.65	155.801	142.949	0	cyclin_G1	1592	900	208796_s_at	,
MEAF6	AMPL36670515	103.825	92.058	88.114	83.191	92.833	105.684	107.4	73.829	90.525	70.304	78.251	118.221	114.144	124.458	126.842	0	MYST_Esa1-associated_factor_6	25674	64769	218165_at,228517_at	,
PPTC7	AMPL34515345	165.643	243.243	108.098	131.627	105.033	133.67	107.4	123.296	184.369	201.29	175.525	92.379	93.697	100.559	88.252	0	PTC7_protein_phosphatase_homolog__S,_cerevisiae	30695	160760	225204_at,225213_at,235744_at	,
BTBD2	AMPL30553562	166.239	190.852	202.571	145.93	111.798	125.078	107.309	236.898	135.257	82.185	123.7	133.557	126.051	112.966	139.258	0	BTB__POZ__domain_containing_2	15504	55643	207722_s_at	,
TSPAN14	AMPL14224426	38.547	45.821	1187.91	1084.87	101.262	154.414	107.309	213.78	87.34	122.639	72.287	81.753	104.522	69.085	101.675	0	tetraspanin_14	23303	81619	221002_s_at,223314_at	,
PIM1	AMPL10034410	23.987	21.705	134.831	108.895	137.752	120.904	107.217	248.457	74.73	102.02	32.699	96.727	65.792	144.309	111.071	1	pim-1_oncogene	8986	5292	209193_at	,
LRRC8C	AMPL14204789	8.592	7.9	4.282	5.735	111.133	99.424	107.034	115.093	18.317	36.134	2.365	4.106	3.608	8.228	4.362	0	leucine_rich_repeat_containing_8_family__member_C	25075	1.01928e+08	1558517_s_at,1562712_at,1570007_at,223533_at,228314_at	,
SRSF9	AMPL10694732	78.048	119.418	165.456	297.94	107.584	113.54	106.851	36.914	98.49	85.72	57.583	284.021	265.935	251.136	280.361	0	serine_arginine-rich_splicing_factor_9	10791	283460	200044_at,201698_s_at	,
KLRD1	AMPL10121168	0.119	0.083	0	0	0.333	0.123	106.76	11.186	0.133	0	0.103	0.121	0.12	0	0	0	killer_cell_lectin-like_receptor_subfamily_D__member_1	6378	3824	207795_s_at,207796_x_at,210606_x_at	,
KIAA0240	AMPL26208626	42.485	67.443	20.244	21.765	86.067	75.611	106.668	30.451	81.898	36.625	41.439	81.511	78.902	74.179	73.32	0	,	,	,	,	,
HSPE1	AMPL9065938	76.974	65.364	8.954	11.055	105.476	66.037	106.668	50.711	752.609	811.051	1739.72	144.063	149.626	177.088	180.532	0	heat_shock_10kDa_protein_1	5269	3336	205133_s_at	,
EHBP1L1	AMPL1945926	230.683	165.156	5040.9	5039.83	119.673	106.298	106.577	72.213	57.076	68.635	40.308	83.443	70.002	66.212	66.273	0	EH_domain_binding_protein_1-like_1	30682	254102	1557228_at,221755_at,91703_at	,
FLJ45340	AMPL19975606	147.384	85.322	149.884	74.83	81.076	56.831	106.577	60.405	110.701	60.387	73.727	104.817	89.968	108.525	88.252	0	,	,	,	,	,
TMEM127	AMPL7462487	102.274	105.114	126.915	165.691	104.478	64.687	106.211	56.925	158.088	201.192	111.258	132.591	165.743	104.869	126.842	0	transmembrane_protein_127	26038	55654	219460_s_at,222887_s_at,235659_at	PHEOCHROMOCYTOMA
PPM1A	AMPL17478684	136.882	108.108	119.258	148.97	79.634	101.388	106.028	40.643	77.916	79.927	77.84	70.643	62.424	68.432	71.81	0	protein_phosphatase__Mg2_Mn2_dependent__1A	9275	5494	203966_s_at,210407_at,227728_at,229027_at,235344_at	,
NCOA1	AMPL8548990	46.184	52.89	33.221	21.351	61.667	69.474	105.936	57.795	72.473	61.271	65.398	95.519	82.03	91.678	95.131	1	nuclear_receptor_coactivator_1	7668	8648	209105_at,209106_at,209107_x_at,210249_s_at	,
MTA2	AMPL29842731	79.241	73.264	39.32	62.048	111.466	125.569	105.845	27.344	65.969	78.945	46.786	147.203	143.131	171.864	158.385	0	metastasis_associated_1_family__member_2	7411	9219	203444_s_at	,
PSMB7	AMPL6936436	104.66	87.651	55.931	49.265	109.469	112.067	105.845	187.306	77.252	128.924	103.752	133.316	133.869	161.808	118.117	0	proteasome__prosome__macropain__subunit__beta_type__7	9544	5695	200786_at,244801_at	,
SSR4	AMPL8682158	84.85	92.64	47.755	81.671	122.002	114.522	105.845	65.004	81.499	86.015	63.958	145.392	243.443	202.424	159.223	0	signal_sequence_receptor__delta	11326	6748	201004_at	,
PARP6	AMPL31816053	127.096	131.892	156.373	129.9	79.745	94.76	105.753	167.047	78.579	68.046	89.87	98.176	90.449	79.533	70.635	0	poly__ADP-ribose__polymerase_family__member_6	26921	56965	219639_x_at,232683_s_at,234710_s_at,241867_at	,
POLR2E	AMPL10029501	100.842	104.782	205.036	136.187	101.262	123.973	105.753	331.98	143.752	157.202	143.032	223.642	297.327	195.633	238.919	0	polymerase__RNA__II__DNA_directed__polypeptide_E__25kDa	9192	5434	213887_s_at,217854_s_at	,
CMIP	AMPL21157766	113.133	132.89	114.327	104.542	99.931	65.669	105.662	51.456	129.417	83.363	78.045	262.285	291.313	220.838	271.636	0	c-Maf_inducing_protein	24319	80790	224991_at,224992_s_at,243720_at	,
SGTB	AMPL33070899	13.366	12.807	7.397	4.768	148.51	150.609	105.571	37.784	16.194	18.951	9.46	23.065	32.956	21.81	20.637	0	small_glutamine-rich_tetratricopeptide_repeat__TPR_-containing__beta	23567	54557	228745_at,232084_at	,
SNORD15B	AMPL22522673	109.553	96.216	234.624	144.962	125.551	101.02	105.388	162.075	9.026	16.005	10.077	23.427	26.221	20.504	20.301	0	small_nucleolar_RNA__C_D_box_15B	16649	114599	,	,
TMC6	AMPL1157975	100.603	84.906	102.259	49.611	125.773	121.273	105.388	116.958	28.405	13.943	30.539	74.507	66.634	64.253	60.065	0	transmembrane_channel-like_6	18021	11322	204328_at,214958_s_at,239062_at,242364_x_at	EPIDERMODYSPLASIA_VERRUCIFORMIS__EV
TXNDC11	AMPL32066448	41.769	49.314	12.847	12.99	101.595	80.398	105.388	25.231	52.563	97.601	40.205	72.696	69.28	63.6	72.313	0	thioredoxin_domain_containing_11	28030	51061	223325_at	,
COPS8	AMPL12705442	139.865	106.029	79.549	48.643	94.607	97.951	105.296	73.829	45.528	75.214	52.544	65.209	73.249	74.179	75.837	0	COP9_signalosome_subunit_8	24335	10920	202141_s_at,202142_at,202143_s_at,214260_at,236204_at,243152_at	,
LBH	AMPL14833850	85.208	79.917	1.038	0.207	60.89	118.327	105.205	241.248	27.609	62.351	24.576	47.699	46.307	57.07	55.703	0	limb_bud_and_heart_development	29532	81606	221011_s_at	,
USP7	AMPL7394315	252.044	174.886	45.16	46.501	88.396	86.167	105.205	32.688	62.916	92.692	61.593	72.213	58.696	61.772	66.944	0	ubiquitin_specific_peptidase_7__herpes_virus-associated	12630	7874	201498_at,201499_s_at,222032_s_at,230761_at	,
DYRK1A	AMPL8984560	98.693	105.197	50.221	44.428	75.198	78.68	105.113	52.575	74.464	75.606	74.343	58.446	54.847	50.41	56.542	0	dual-specificity_tyrosine-_Y_-phosphorylation_regulated_kinase_1A	3091	1859	209033_s_at,211079_s_at,211541_s_at,215234_at,239308_at	MENTAL_RETARDATION__AUTOSOMAL_DOMINANT_7__MRD7
SELT	AMPL32607951	29.119	66.861	10.771	10.917	97.491	71.192	105.113	20.135	64.111	77.865	31.156	189.83	186.671	192.107	198.148	0	Selenoprotein_T_Source_UniProtKB_Swiss-Prot_Acc_P62341	,	51714	217811_at,225561_at	,
WHAMM	AMPL3952447	81.628	112.017	9.214	22.871	146.07	161.533	105.113	15.412	44.201	31.912	10.283	32.001	30.07	24.813	34.059	0	WAS_protein_homolog_associated_with_actin__golgi_membranes_and_microtubules	30493	123720	228953_at	,
MBP	AMPL966110	42.246	40.249	29.328	23.354	72.869	65.301	105.022	21.627	45.794	32.599	27.043	41.903	64.95	81.753	78.018	0	myelin_basic_protein	6925	4155	1554544_a_at,207323_s_at,209072_at,210136_at,225407_at,225408_at,236324_at	,
NOP10	AMPL33473399	92.01	73.347	161.953	91.483	97.047	131.215	104.93	104.156	61.191	83.167	71.259	172.079	167.427	158.282	181.874	0	NOP10_ribonucleoprotein	14378	55505	217962_at	DYSKERATOSIS_CONGENITA__AUTOSOMAL_RECESSIVE__1__DKCB1
DUSP10	AMPL12897958	107.047	76.674	67.61	35.584	150.063	158.71	104.839	155.985	949.322	765.098	761.224	145.875	157.925	135.036	154.526	0	dual_specificity_phosphatase_10	3065	11221	215501_s_at,221563_at	,
LOC100190986	AMPL18791545	209.679	91.726	34.259	23.562	57.452	41.488	104.839	12.926	97.295	77.276	87.711	131.867	89.126	190.017	146.137	0	,	,	,	,	,
GTF2F1	AMPL7860244	181.634	88.898	174.67	126.376	117.899	122.377	104.747	282.016	81.101	135.208	83.598	83.322	87.081	72.873	89.427	0	general_transcription_factor_IIF__polypeptide_1__74kDa	4652	2962	202354_s_at,202355_s_at,202356_s_at	,
PTDSS1	AMPL26334850	69.455	100.125	27.122	35.999	105.366	106.052	104.747	68.733	33.715	35.839	29.408	79.941	85.157	86.716	80.535	0	phosphatidylserine_synthase_1	9587	9791	201433_s_at	,
CCDC66	AMPL5892178	21.6	52.308	3.893	4.491	89.173	97.951	104.656	28.96	15.795	16.103	9.152	29.948	29.709	30.298	25.167	0	coiled-coil_domain_containing_66	27709	285331	1560177_at,228122_at	,
DNAJC7	AMPL10110601	258.369	117.006	2217.89	1277.51	89.505	109.857	104.656	130.878	73.934	95.244	148.173	114.84	115.948	111.398	115.601	0	DnaJ__Hsp40__homolog__subfamily_C__member_7	12392	7266	1556053_at,202416_at	,
MOB4	AMPL7404769	71.484	87.484	12.328	9.604	65.881	53.885	104.656	46.858	105.923	82.774	98.919	69.677	72.528	84.887	82.045	0	MOB_family_member_4__phocein	17261	1.00529e+08	202918_s_at,202919_at	,
TIMP1	AMPL8422310	7.16	6.403	215.807	128.794	153.39	217.505	104.564	328.625	407.099	357.118	502.204	569.249	982.31	692.289	630.015	0	TIMP_metallopeptidase_inhibitor_1	11820	7076	201666_at	,
TKT	AMPL3089605	26.255	54.802	108.617	144.41	132.539	95.987	104.564	54.066	72.739	88.371	28.689	420.597	333.771	416.993	461.731	0	transketolase	11834	7086	208699_x_at,208700_s_at,228205_at	,
DUSP5	AMPL30097873	79.48	73.597	4.542	6.219	156.052	114.399	104.473	118.2	128.089	145.616	79.074	5.555	5.052	6.53	3.691	0	dual_specificity_phosphatase_5	3071	1847	209457_at	,
KIAA0922	AMPL1305389	336.894	328.649	21.152	24.529	105.698	212.35	104.381	65.874	22.963	12.863	17.172	33.45	28.386	31.865	31.71	0	KIAA0922	29146	23240	209760_at	,
METTL9	AMPL31391590	53.583	54.137	75.396	59.146	74.865	81.749	104.198	63.885	31.193	39.963	37.326	90.568	70.363	106.044	90.098	0	methyltransferase_like_9	24586	51108	217868_s_at,222447_at	,
RAB37	AMPL1160669	122.919	110.27	42.824	40.905	48.357	55.358	104.198	132.991	199.634	95.834	248.429	646.413	628.573	545.761	574.983	0	RAB37__member_RAS_oncogene_family	30268	326624	228113_at	,
SDHA	AMPL29183394	158.244	90.395	182.975	169.491	105.255	108.384	104.198	178.854	75.792	75.606	77.428	103.851	94.178	104.869	88.588	0	succinate_dehydrogenase_complex__subunit_A__flavoprotein__Fp	10680	6389	201093_x_at,222021_x_at	CARDIOMYOPATHY__DILATED__1GG__CMD1GG,LEIGH_SYNDROME__LS,MITOCHONDRIAL_COMPLEX_II_DEFICIENCY,PARAGANGLIOMAS_5__PGL5
SLC38A2	AMPL33572362	57.999	72.349	15.832	8.361	82.629	79.907	104.198	115.466	481.962	541.813	525.957	212.533	179.816	240.558	215.43	0	solute_carrier_family_38__member_2	13448	54407	218041_x_at,220924_s_at,222982_x_at	,
C19orf6	AMPL185592	436.662	165.572	1059.96	506.332	84.514	111.085	104.107	220.989	206.934	231.041	293.364	147.324	176.207	137.648	178.183	0	,	,	,	,	,
CDC40	AMPL31280162	131.87	134.802	72.801	71.03	77.638	108.384	103.741	141.319	34.378	37.607	33.11	59.05	67.356	56.026	63.924	0	cell_division_cycle_40	17350	51362	203376_at,203377_s_at	,
CAB39	AMPL31482175	70.052	61.123	26.603	14.925	109.58	109.121	103.649	42.383	89.331	77.079	62.518	113.753	134.11	115.839	116.104	0	calcium_binding_protein_39	20292	51719	217873_at,224311_s_at	,
CTSA	AMPL4369690	46.542	30.437	296.264	351.766	63.663	105.07	103.649	207.814	48.714	49.193	40.616	203.355	129.179	149.01	211.739	0	cathepsin_A	9251	5476	200661_at	GALACTOSIALIDOSIS__GSL
STK17A	AMPL30257650	76.974	91.559	5.84	6.08	87.731	84.449	103.649	17.649	25.751	28.868	14.293	13.887	10.464	10.056	9.228	0	serine_threonine_kinase_17a	11395	9263	202693_s_at,202694_at,202695_s_at	,
EPC2	AMPL32648359	125.187	122.744	14.664	7.117	87.287	126.919	103.558	147.036	44.732	59.11	45.552	46.854	43.661	37.742	40.603	0	enhancer_of_polycomb_homolog_2__Drosophila	24543	26122	225838_at	,
ANKHD1	AMPL30555548	129.125	106.611	56.709	78.562	93.387	121.886	103.466	62.021	96.764	99.467	84.832	90.809	97.064	92.07	92.782	0	ankyrin_repeat_and_KH_domain_containing_1	24714	404735	208772_at,208773_s_at,214919_s_at,219081_at,229457_at,233292_s_at	,
R3HDM1	AMPL24509383	60.266	72.682	13.626	9.19	98.267	103.597	103.375	86.631	39.422	26.904	29.922	89.964	104.762	121.193	99.326	0	R3H_domain_containing_1	9757	23518	202754_at,210714_at	,
FAM134C	AMPL16809869	89.982	93.638	26.603	34.34	102.704	90.954	103.1	111.862	65.173	99.663	48.226	91.172	103.319	77.443	108.218	0	family_with_sequence_similarity_134__member_C	27258	162427	212697_at	,
RPL9	AMPL685443	87.714	132.557	18.557	15.339	102.593	121.15	102.826	69.603	48.183	59.798	61.49	40.937	37.888	33.563	27.684	0	ribosomal_protein_L9	10369	6133	200032_s_at	,
USP9X	AMPL1346836	117.549	106.362	18.038	8.153	82.185	125.446	102.826	125.658	86.012	125.487	103.752	109.648	104.161	85.018	77.682	0	ubiquitin_specific_peptidase_9__X-linked	12632	8239	201100_s_at,229573_at	,
TUG1	AMPL21003479	194.045	177.796	73.06	72.827	81.52	113.908	102.826	115.093	67.562	43.989	64.986	110.976	113.182	129.159	120.802	0	taurine_up-regulated_1__non-protein_coding	26066	55000	212337_at,212725_s_at,222244_s_at,228397_at	,
SLC2A1	AMPL12977455	605.885	746.112	28.939	17.481	68.654	87.886	102.735	203.34	55.616	73.053	42.262	67.262	48.231	22.071	32.046	0	solute_carrier_family_2__facilitated_glucose_transporter__member_1	11005	6513	201249_at,201250_s_at	DYSTONIA_9__DYT9,EPILEPSY__IDIOPATHIC_GENERALIZED__SUSCEPTIBILITY_TO__12__EIG12,GLUT1_DEFICIENCY_SYNDROME_1__GLUT1DS1,GLUT1_DEFICIENCY_SYNDROME_2__GLUT1DS2
RAB5A	AMPL30224939	118.504	103.451	35.557	27.915	85.069	106.911	102.643	62.891	100.082	131.575	91.824	94.674	106.446	97.163	85.736	0	RAB5A__member_RAS_oncogene_family	9783	5868	206113_s_at,209089_at,240990_at	,
EIF2A	AMPL13928809	113.014	84.075	98.495	79.805	101.262	120.536	102.552	52.824	46.325	50.273	36.606	67.503	66.273	69.869	59.73	0	eukaryotic_translation_initiation_factor_2A__65kDa	3254	83939	223015_at	,
NDUFB7	AMPL27359228	84.492	75.26	195.174	221.797	98.822	104.334	102.46	204.831	101.675	77.177	65.603	110.976	146.138	104.999	118.621	0	NADH_dehydrogenase__ubiquinone__1_beta_subcomplex__7__18kDa	7702	4713	202839_s_at	,
OSTF1	AMPL12926116	96.784	112.183	64.106	63.084	103.369	126.551	102.46	198.617	133.797	194.122	232.285	158.071	185.348	173.17	158.552	0	osteoclast_stimulating_factor_1	8510	26578	204479_at	,
MAP1LC3B2	AMPL36507885	76.138	93.222	23.878	21.972	100.818	75.12	102.369	119.568	69.553	130.102	103.546	68.59	71.926	73.134	65.267	0	microtubule-associated_protein_1_light_chain_3_beta_2	34390	643246	208785_s_at	,
MYCBP2	AMPL24379913	229.608	207.318	25.175	17.136	82.296	143.858	102.369	55.434	44.599	44.48	45.552	78.371	57.613	76.921	70.132	0	MYC_binding_protein_2__E3_ubiquitin_protein_ligase	23386	23077	1557370_s_at,201959_s_at,201960_s_at	,
PLSCR3	AMPL6897653	51.913	49.979	24.786	15.685	134.202	156.623	102.369	282.513	29.334	31.715	18.817	30.069	23.815	27.948	27.684	0	,	,	,	,	,
RNF11	AMPL24571922	37.831	35.094	69.297	55.829	90.282	86.536	102.369	63.637	104.463	130.004	79.588	228.714	254.749	233.767	282.542	0	ring_finger_protein_11	10056	26994	208924_at,237025_at	,
SYS1	AMPL17454914	38.427	37.921	44.9	34.064	101.927	131.706	102.369	282.761	41.413	95.932	64.575	31.518	31.152	24.552	20.973	0	SYS1_Golgi-localized_integral_membrane_protein_homolog__S,_cerevisiae	16162	90196	224668_at,224669_at,224670_at,238470_at	,
CNOT2	AMPL25329038	66.591	72.1	16.221	9.95	82.074	75.98	102.277	31.321	37.962	51.255	22.519	59.533	53.885	62.425	53.857	0	CCR4-NOT_transcription_complex__subunit_2	7878	4848	217798_at,222182_s_at,233054_at	,
GLIPR2	AMPL36624096	18.856	21.705	130.029	107.651	91.613	59.532	102.277	138.957	51.634	78.356	67.248	92.862	87.683	65.82	83.89	0	GLI_pathogenesis-related_2	18007	152007	225602_at,225604_s_at	,
TMCO1	AMPL31515680	166.359	81.247	102.518	74.969	85.069	110.962	102.277	166.052	86.411	114.293	87.711	160.607	155.038	160.111	172.646	0	transmembrane_and_coiled-coil_domains_1	18188	54499	208715_at,208716_s_at,211098_x_at	CRANIOFACIAL_DYSMORPHISM__SKELETAL_ANOMALIES__AND_MENTAL_RETARDATION
UFD1L	AMPL29450901	104.541	89.647	40.099	28.536	71.427	129.006	102.186	143.431	39.821	65.198	42.776	97.572	106.446	108.917	108.05	0	ubiquitin_fusion_degradation_1_like__yeast	12520	7353	209103_s_at	,
TMEM59	AMPL28493847	49.764	70.187	21.542	13.819	105.587	108.507	102.094	136.223	73.801	96.521	78.251	152.637	137.117	147.965	117.111	0	transmembrane_protein_59	1239	9528	200620_at,241018_at	,
ANKRD13A	AMPL16018041	149.055	208.15	86.686	91.068	114.46	114.399	102.003	36.79	39.29	38.687	22.108	85.858	73.49	88.413	81.373	0	ankyrin_repeat_domain_13A	21268	88455	224810_s_at	,
SNORA5C	AMPL21207207	124.59	60.873	225.15	158.16	86.511	51.553	102.003	108.381	41.679	47.72	50.899	15.215	19.726	12.145	17.952	0	small_nucleolar_RNA__H_ACA_box_5C	32590	677796	,	,
PTPRA	AMPL15961962	36.876	50.478	28.29	69.026	95.494	74.875	101.911	13.672	61.191	23.86	14.293	137.905	141.928	121.062	130.701	0	protein_tyrosine_phosphatase__receptor_type__A	9664	5786	213795_s_at,213799_s_at,239419_at	,
ATP5J2	AMPL2696969	49.048	59.044	56.061	52.996	92.611	82.362	101.911	38.282	104.064	118.908	67.557	363.358	353.617	358.225	405.525	0	ATP_synthase__H_transporting__mitochondrial_Fo_complex__subunit_F2	848	101929717	1558179_at,202961_s_at	,
DCTN1	AMPL27607684	136.882	123.992	267.974	255.032	89.949	112.558	101.728	61.275	115.347	98.387	97.891	160.245	137.839	145.615	145.801	0	dynactin_1	2711	1639	201082_s_at,211780_x_at	AMYOTROPHIC_LATERAL_SCLEROSIS_1__ALS1,NEURONOPATHY__DISTAL_HEREDITARY_MOTOR__TYPE_VIIB__HMN7B,PERRY_SYNDROME
FTO	AMPL3951464	105.018	92.308	110.304	100.672	70.761	98.074	101.728	84.766	55.749	32.796	45.963	51.322	55.929	54.328	49.663	0	fat_mass_and_obesity_associated	24678	79068	209702_at	GROWTH_RETARDATION__DEVELOPMENTAL_DELAY__COARSE_FACIES__AND_EARLY
SETD1A	AMPL24820514	166.359	131.31	288.478	242.595	93.054	89.85	101.637	173.137	76.057	55.281	60.565	71.247	71.445	64.384	70.132	0	SET_domain_containing_1A	29010	9739	213202_at	,
C20orf111	AMPL30579967	279.254	160.665	124.06	64.812	112.02	143.612	101.454	102.043	46.59	97.601	53.47	39.85	28.987	37.089	40.771	0	,	,	,	,	,
FRG1	AMPL27693904	56.567	49.231	23.488	21.834	95.494	80.153	101.454	34.056	42.475	48.997	24.884	52.288	70.603	70.652	68.958	0	FSHD_region_gene_1	3954	100289097,100996779,101930278,101930531,2483	204145_at	,
TRAF3	AMPL8950980	467.571	258.295	695.306	449.052	108.804	108.998	101.454	111.862	43.935	83.756	54.292	33.571	27.303	28.992	34.563	0	TNF_receptor-associated_factor_3	12033	7187	208315_x_at,221571_at	HERPES_SIMPLEX_ENCEPHALITIS__SUSCEPTIBILITY_TO__3
DPP7	AMPL12257251	129.722	101.289	336.104	267.953	115.458	146.067	101.362	228.571	122.382	108.304	106.631	143.58	201.586	149.532	180.196	0	dipeptidyl-peptidase_7	14892	29952	224814_at	,
ABCE1	AMPL8835806	61.579	79.085	8.305	8.084	89.949	97.337	101.088	48.846	50.041	58.03	25.295	86.221	90.088	85.932	88.588	0	ATP-binding_cassette__sub-family_E__OABP__member_1	69	6059	201872_s_at,201873_s_at	,
BCL11B	AMPL35299819	0.477	0	0.389	0	119.451	132.565	101.088	85.388	0.531	0.393	0.103	0	0	0	0	1	B-cell_CLL_lymphoma_11B__zinc_finger_protein	13222	64919	219528_s_at,222895_s_at,224310_s_at	,
RAD23A	AMPL29339581	130.915	138.96	210.616	245.842	97.047	119.063	101.088	348.138	130.479	129.022	144.985	156.743	148.664	128.115	167.445	0	RAD23_homolog_A__S,_cerevisiae	9812	5886	201039_s_at,201046_s_at,212889_x_at,225495_x_at	,
SLC25A39	AMPL2490379	55.135	67.526	111.342	80.427	87.731	87.518	101.088	195.758	41.015	36.036	36.503	155.656	140.364	157.499	165.431	0	solute_carrier_family_25__member_39	24279	51629	223649_s_at	,
APH1A	AMPL1108511	48.094	93.721	11.42	21.42	125.884	89.482	100.996	30.327	71.544	51.844	27.146	125.225	123.405	150.185	120.298	0	APH1A_gamma_secretase_subunit	29509	51107	1554417_s_at,218389_s_at,237327_at	,
FAM133B	AMPL36602699	354.079	166.237	453.156	302.639	84.958	116.24	100.996	95.331	36.502	27.591	42.776	27.653	22.733	26.772	33.724	0	family_with_sequence_similarity_133__member_B	28629	257415	226332_at	,
MATK	AMPL35649868	4.177	4.075	2.855	0.898	22.848	23.567	100.905	161.826	10.221	2.848	6.067	15.698	15.636	3.265	11.409	0	megakaryocyte-associated_tyrosine_kinase	6906	4145	206267_s_at	,
PRPS1	AMPL9392066	64.682	79.335	4.672	4.56	88.396	71.07	100.905	102.664	47.519	71.482	69.202	45.405	55.328	49.104	48.153	0	phosphoribosyl_pyrophosphate_synthetase_1	9462	5631	208447_s_at,209440_at	ARTS_SYNDROME__ARTS,CHARCOT-MARIE-TOOTH_DISEASE__X-LINKED_RECESSIVE__5__CMTX5,DEAFNESS__X-LINKED_1__DFNX1,PHOSPHORIBOSYLPYROPHOSPHATE_SYNTHETASE_SUPERACTIVITY
TSR2	AMPL17023326	107.644	89.896	89.93	68.474	94.829	114.644	100.813	125.285	60.395	66.278	55.218	42.507	46.668	42.052	50.334	0	TSR2__20S_rRNA_accumulation__homolog__S,_cerevisiae	25455	90121	213079_at	,
ABT1	AMPL13223807	80.912	70.852	37.893	26.118	108.027	103.843	100.722	99.433	34.909	86.309	25.604	51.201	51.84	51.977	61.072	0	activator_of_basal_transcription_1	17369	29777	218405_at	,
GPATCH8	AMPL2947505	113.133	87.651	55.022	63.844	89.838	98.442	100.539	26.474	45.395	42.713	30.539	57.722	48.592	61.38	49.831	0	G_patch_domain_containing_8	29066	23131	212485_at,212487_at	,
PREX1	AMPL36351042	39.859	40.416	65.015	128.38	107.917	55.358	100.539	12.18	12.875	5.695	2.365	0.362	0.481	0.784	0.168	0	phosphatidylinositol-3_4_5-trisphosphate-dependent_Rac_exchange_factor_1	32594	57580	224909_s_at,224925_at	,
ARID1B	AMPL32564113	163.375	193.763	17.908	8.637	114.793	100.16	100.448	43.377	107.383	99.958	96.04	92.983	88.525	108.003	85.065	0	AT_rich_interactive_domain_1B__SWI1-like	18040	57492	1566991_at,225181_at,225184_at,238043_at	MENTAL_RETARDATION__AUTOSOMAL_DOMINANT_12__MRD12
PRRC2B	AMPL12311340	210.872	184.782	61.9	34.824	72.203	105.193	100.448	163.567	119.329	129.709	138.199	140.078	136.756	100.167	105.03	0	proline-rich_coiled-coil_2B	28121	84726	212068_s_at,212069_s_at,223793_at	,
SNORA5A	AMPL19897616	87.356	54.137	125.487	66.124	80.743	60.759	100.356	244.853	24.291	30.537	31.465	14.008	24.176	13.19	16.778	0	small_nucleolar_RNA__H_ACA_box_5A	32588	654319	,	,
FAM129A	AMPL15778451	13.127	10.644	312.485	294.623	91.613	87.763	100.265	109.873	46.723	44.087	39.588	20.649	22.853	62.294	42.784	0	family_with_sequence_similarity_129__member_A	16784	116496	217966_s_at,217967_s_at	,
NARS	AMPL29749510	164.449	114.096	228.135	132.249	80.743	134.775	100.265	184.82	74.199	88.666	114.24	112.063	125.089	103.04	115.601	0	asparaginyl-tRNA_synthetase	7643	4677	200027_at	,
POLE3	AMPL33613005	133.54	85.239	112.121	135.151	116.678	129.742	100.265	37.287	82.296	111.937	41.953	136.456	135.192	146.006	142.278	0	polymerase__DNA_directed__epsilon_3__accessory_subunit	13546	54107	208828_at	,
TPP2	AMPL7128543	112.656	77.089	27.511	20.66	66.658	125.323	100.082	89.365	53.492	43.793	53.675	78.854	70.483	78.88	75.333	0	tripeptidyl_peptidase_II	12016	7174	1569856_at,1569857_s_at,203374_s_at,203375_s_at	,
ZNF107	AMPL2536857	188.436	304.116	12.717	3.593	98.711	145.085	100.082	124.788	32.786	18.656	25.809	27.774	18.763	30.168	31.039	0	zinc_finger_protein_107	12887	51427	1560854_s_at,205739_x_at	,
NDNL2	AMPL34524077	42.604	67.193	4.153	5.873	102.593	115.626	99.99	24.361	27.874	14.434	10.077	36.831	35.241	32.127	33.388	0	necdin-like_2	7677	56160	226008_at	,
LDLRAP1	AMPL33194816	19.214	25.447	36.465	25.704	103.147	116.24	99.899	131.251	18.185	17.969	16.864	33.812	36.565	33.302	30.033	0	low_density_lipoprotein_receptor_adaptor_protein_1	18640	26119	221790_s_at,57082_at	HYPERCHOLESTEROLEMIA__AUTOSOMAL_RECESSIVE__ARH
RAB27A	AMPL22039343	15.872	16.299	48.923	34.755	38.819	31.914	99.899	32.44	11.282	12.863	8.329	32.121	19.365	31.082	25.838	0	RAB27A__member_RAS_oncogene_family	9766	5873	209514_s_at,209515_s_at,210951_x_at,222294_s_at,235766_x_at	GRISCELLI_SYNDROME__TYPE_2__GS2
TMEM109	AMPL35722057	53.106	53.472	30.107	38.555	91.834	84.326	99.807	93.342	62.916	53.415	35.886	61.103	66.875	64.123	72.984	0	transmembrane_protein_109	28771	79073	201361_at	,
AK3	AMPL31565962	44.394	47.069	6.488	4.491	75.087	57.69	99.716	93.964	117.736	128.433	144.265	149.377	192.806	176.958	146.304	0	adenylate_kinase_3	17376	50808	224151_s_at,224655_at	,
FAM192A	AMPL15383611	147.145	72.1	398.393	287.092	67.101	63.337	99.716	56.055	32.255	20.915	23.959	56.756	75.174	58.376	61.911	0	family_with_sequence_similarity_192__member_A	29856	80011	217896_s_at,222460_s_at,223406_x_at,224248_x_at	,
CCT4	AMPL27182378	84.253	48.399	28.42	20.729	86.067	95.373	99.624	87.501	111.763	147.678	230.742	121.361	129.539	132.686	130.869	0	chaperonin_containing_TCP1__subunit_4__delta	1617	10575	200877_at	,
PPP1R12C	AMPL31635946	181.395	125.239	1623.68	1367.33	106.807	117.959	99.624	32.688	102.737	109.973	64.781	88.515	104.882	87.891	108.218	0	protein_phosphatase_1__regulatory_subunit_12C	14947	54776	223152_at,234286_at	,
RNF10	AMPL26323255	75.184	78.503	26.992	19.692	102.371	99.301	99.624	26.101	54.687	69.911	34.652	88.394	85.758	80.97	81.206	0	ring_finger_protein_10	10055	9921	207801_s_at,208632_at	,
TMED5	AMPL31828835	100.245	102.703	33.87	32.889	91.28	95.251	99.624	90.732	84.685	139.43	120.513	122.931	103.8	119.626	132.882	0	transmembrane_emp24_protein_transport_domain_containing_5	24251	50999	1558814_s_at,202194_at,202195_s_at,242263_at	,
MGAT4A	AMPL13524917	7.638	9.231	6.488	2.695	86.4	117.468	99.533	72.213	12.743	10.114	7.815	22.944	11.426	17.369	12.248	0	mannosyl__alpha-1_3-_-glycoprotein_beta-1_4-N-acetylglucosaminyltransferase__isozyme_A	7047	11320	1569136_at,219797_at,226039_at,231283_at	,
PMS2P5	AMPL19450177	172.684	112.931	100.961	109.724	68.876	99.547	99.533	93.342	57.607	27.002	28.997	113.029	107.769	103.824	122.144	0	postmeiotic_segregation_increased_2_pseudogene_5	9130	1.00133e+08	210707_x_at,213893_x_at,214757_at,215412_x_at,215667_x_at	,
EIF5	AMPL10723331	218.749	127.235	122.632	72.205	98.267	136.861	99.441	81.41	161.671	145.125	199.175	96.847	94.298	84.887	91.944	0	eukaryotic_translation_initiation_factor_5	3299	1983	208290_s_at,208705_s_at,208706_s_at,208707_at,208708_x_at,241843_at	,
FOXO1	AMPL8755973	83.418	114.595	22.191	12.092	121.337	109.489	99.441	44.372	39.953	62.253	18.303	3.623	3.608	2.743	1.174	0	forkhead_box_O1	3819	2308	202723_s_at,202724_s_at	RHABDOMYOSARCOMA_2__RMS2
JAZF1	AMPL18176760	106.57	138.046	27.641	41.25	36.712	19.762	99.441	23.367	62.253	47.229	52.236	75.836	53.403	54.589	49.327	1	JAZF_zinc_finger_1	28917	221895	225798_at,225800_at	,
TBL1XR1	AMPL14532594	88.43	78.586	31.664	37.243	79.634	87.518	99.441	65.625	55.749	53.514	63.958	121.603	133.027	112.051	123.486	1	transducin__beta_-like_1_X-linked_receptor_1	29529	79718	221428_s_at,222633_at,222634_s_at,223013_at,235890_at	,
HDAC7	AMPL26041199	242.974	138.877	394.63	323.575	121.337	182.768	99.258	212.164	104.994	86.996	74.241	71.73	69.641	55.112	70.132	0	histone_deacetylase_7	14067	51564	217937_s_at,236326_at	,
NUDT21	AMPL12798148	58.596	68.358	9.473	10.088	93.942	85.431	99.258	65.625	73.668	75.999	56.863	227.144	217.944	235.726	224.322	0	nudix__nucleoside_diphosphate_linked_moiety_X_-type_motif_21	13870	11051	202697_at,213461_at,224830_at	,
TBCC	AMPL9146641	44.513	50.395	5.58	3.869	96.049	81.994	99.258	40.892	31.458	32.992	11.414	28.016	29.468	25.989	29.865	0	tubulin_folding_cofactor_C	11580	6903	202495_at	,
VPS4A	AMPL13053003	172.326	138.129	189.723	180.892	81.963	106.42	99.258	145.669	57.474	73.446	67.66	83.564	74.452	75.876	86.575	0	vacuolar_protein_sorting_4_homolog_A__S,_cerevisiae	13488	27183	217913_at	,
PPP4C	AMPL10024529	136.405	115.676	128.602	133.009	92.833	84.081	99.167	136.72	58.005	119.301	88.842	157.83	175.606	159.719	184.894	0	protein_phosphatase_4__catalytic_subunit	9319	5531	208932_at	,
NUP54	AMPL33617407	123.516	99.543	34.649	24.736	74.754	94.637	99.075	86.258	64.509	93.379	89.459	55.065	55.448	74.44	62.246	0	nucleoporin_54kDa	17359	53371	218256_s_at	,
PSMC4	AMPL28743805	152.396	101.372	66.442	63.844	93.942	102.37	99.075	111.862	167.91	321.475	294.906	145.15	164.54	131.38	183.384	0	proteasome__prosome__macropain__26S_subunit__ATPase__4	9551	5704	201252_at	,
ACIN1	AMPL24295956	158.84	125.738	279.264	224.146	88.396	114.153	98.892	42.756	101.542	68.635	84.626	120.274	118.233	103.171	104.192	0	apoptotic_chromatin_condensation_inducer_1	17066	22985	201715_s_at	,
HUWE1	AMPL14502085	114.804	91.476	18.557	6.84	66.879	81.012	98.709	164.437	100.746	142.768	183.237	93.466	85.397	86.455	94.293	0	HECT__UBA_and_WWE_domain_containing_1__E3_ubiquitin_protein_ligase	30892	10075	208598_s_at,208599_at,214673_s_at,236294_at	MENTAL_RETARDATION__X-LINKED_17__MRX17,MENTAL_RETARDATION__X-LINKED__SYNDROMIC__TURNER_TYPE__MRXST
JAK3	AMPL2020493	71.842	66.611	29.587	44.221	148.288	182.891	98.709	148.652	3.053	2.455	2.159	30.069	39.571	41.268	38.422	1	Janus_kinase_3	6193	3718	207187_at,211108_s_at,211109_at,227677_at	SEVERE_COMBINED_IMMUNODEFICIENCY__AUTOSOMAL_RECESSIVE__T_CELL-NEGATIVE_
TMEM167B	AMPL34169909	42.604	59.21	43.084	89.824	116.124	90.218	98.618	24.361	52.032	53.121	22.519	61.828	70.844	62.033	76.508	0	transmembrane_protein_167B	30187	56900	222495_at	,
TSPYL2	AMPL37118727	33.892	33.098	1.687	1.036	73.534	54.622	98.618	33.807	288.168	321.082	469.403	24.272	31.994	20.112	20.805	0	TSPY-like_2	24358	64061	218012_at	,
PFDN2	AMPL13396751	132.228	88.482	334.287	243.769	96.936	93.041	98.435	110.246	67.96	109.089	88.534	100.712	98.147	91.678	103.688	0	prefoldin_subunit_2	8867	5202	218336_at	,
MED4	AMPL26191004	69.336	64.2	27.122	27.846	73.423	80.276	98.343	52.699	75.261	109.678	73.521	132.35	134.711	149.01	134.56	0	mediator_complex_subunit_4	17903	29079	217843_s_at,222438_at	,
CD74	AMPL966168	1133.84	1029.52	167.662	156.087	98.822	68.492	98.16	58.168	110.701	62.744	12.648	4.71	4.931	3.004	8.557	1	CD74_molecule__major_histocompatibility_complex__class_II_invariant_chain	1697	972	1567628_at,209619_at	,
SEC61G	AMPL25762504	23.987	40	16.091	31.024	117.677	68.369	98.16	19.638	49.51	108.991	42.056	167.007	207.359	177.349	187.914	0	Sec61_gamma_subunit	18277	23480	203484_at	,
COPS6	AMPL13722402	53.822	78.337	79.549	157.054	126.106	141.526	98.069	40.519	78.712	48.506	27.969	165.075	147.1	173.693	163.921	0	COP9_signalosome_subunit_6	21749	10980	201405_s_at,213504_at	,
PRKCA	AMPL7849134	1.671	2.079	22.191	12.23	104.589	142.139	98.069	32.316	89.331	57.147	58.611	146.599	108.491	114.141	126.842	0	protein_kinase_C__alpha	9393	5578	1560074_at,206923_at,213093_at,215195_at	,
IRF2	AMPL9778622	87.595	108.524	55.412	36.552	79.856	70.456	97.977	90.732	126.098	58.129	59.434	290.783	280.368	211.043	256.536	0	interferon_regulatory_factor_2	6117	3660	203275_at	,
NDRG1	AMPL27553534	119.578	72.848	413.965	210.327	98.933	93.409	97.795	176.741	260.028	515.989	239.791	45.405	28.746	35.13	39.093	1	N-myc_downstream_regulated_1	7679	10397	200632_s_at	CHARCOT-MARIE-TOOTH_DISEASE__TYPE_4D__CMT4D
PARVG	AMPL5264715	370.071	218.711	1209.19	859.687	79.301	86.167	97.795	147.657	42.873	27.69	70.436	122.931	153.715	181.267	157.042	0	parvin__gamma	14654	64098	223562_at,229822_at,233510_s_at,244229_at	,
FDFT1	AMPL27235300	35.086	49.979	11.55	10.295	94.164	84.326	97.703	30.327	50.838	40.454	24.473	239.824	235.144	250.483	244.959	0	farnesyl-diphosphate_farnesyltransferase_1	3629	2222	208647_at,210950_s_at,238666_at	,
NRIP1	AMPL11392168	59.908	58.046	66.572	19.554	43.588	41.12	97.703	54.439	20.043	23.369	39.999	46.854	56.17	52.5	46.643	0	nuclear_receptor_interacting_protein_1	8001	8204	202599_s_at,202600_s_at	,
DENND4A	AMPL27232588	358.137	245.655	40.358	16.03	79.634	112.558	97.612	61.151	125.037	250.483	217.992	65.45	47.75	64.123	54.696	0	DENN_MADD_domain_containing_4A	24321	10260	1554352_s_at,214787_at	,
REEP5	AMPL29968674	56.925	64.615	64.236	71.721	86.954	78.925	97.429	62.518	127.824	134.619	105.294	140.561	152.152	157.107	155.868	0	receptor_accessory_protein_5	30077	7905	208872_s_at,208873_s_at	,
SPCS3	AMPL35984408	102.87	86.985	39.32	60.182	89.062	91.323	97.337	48.722	78.977	98.19	90.693	125.467	143.131	166.249	148.653	0	signal_peptidase_complex_subunit_3_homolog__S,_cerevisiae	26212	60559	218817_at,221844_x_at,222753_s_at	,
UQCR11	AMPL13030684	33.415	50.395	29.328	19.761	119.119	94.76	97.337	57.795	38.891	42.811	28.997	126.433	152.031	116.23	134.392	0	,ubiquinol-cytochrome_c_reductase__complex_III_subunit_XI	30862	10975	202090_s_at,223613_at	,
SMNDC1	AMPL27456352	144.639	127.734	53.725	47.261	93.387	91.323	97.246	33.931	64.642	92.397	56.143	94.07	87.803	109.048	109.057	0	survival_motor_neuron_domain_containing_1	16900	10285	200071_at	,
DEGS1	AMPL8747848	153.112	124.158	19.206	9.742	102.26	91.936	97.154	63.14	166.184	281.609	213.056	132.833	182.341	146.529	128.016	0	delta_4_-desaturase__sphingolipid_1	13709	8560	207431_s_at,209250_at	,
NAA50	AMPL14899371	103.706	71.518	24.137	16.237	67.101	52.29	97.154	77.309	101.41	212.483	195.576	110.614	108.01	124.98	105.198	0	N_alpha_-acetyltransferase_50__NatE_catalytic_subunit	29533	80218	1557487_at,217666_at,217745_s_at,222393_s_at,239138_at	,
PRR12	AMPL33849481	113.253	113.347	34.389	36.344	95.827	86.781	97.154	72.71	99.551	35.152	86.58	75.836	70.483	67.779	69.293	0	proline_rich_12	29217	57479	226716_at	,
ARCN1	AMPL9660063	50.719	79.085	17.519	18.587	103.48	128.392	97.063	100.675	328.652	409.453	359.173	194.057	216.38	188.972	207.209	0	archain_1	649	372	201176_s_at	,
MAX	AMPL7305232	155.141	90.561	82.663	30.955	71.427	94.023	97.063	125.161	81.101	108.893	174.496	45.163	43.06	57.723	47.146	1	MYC_associated_factor_X	6913	4149	208403_x_at,209331_s_at,209332_s_at,210734_x_at,214108_at	,
VPS26B	AMPL16954067	11.457	18.212	21.023	13.405	78.858	80.521	97.063	120.189	37.697	23.762	31.465	104.938	102.357	103.824	90.098	0	vacuolar_protein_sorting_26_homolog_B__S,_pombe	28119	112936	225483_at,230306_at	,
AIF1	AMPL9337479	5.132	4.574	1515.45	1964.94	33.162	67.387	96.971	130.754	5.575	3.044	6.478	3.502	3.608	6.399	5.537	0	allograft_inflammatory_factor_1	352	199	207823_s_at,209901_x_at,213095_x_at,215051_x_at	,
STXBP2	AMPL12518590	164.569	91.06	1511.82	1293.33	101.262	100.038	96.971	102.167	167.777	143.063	172.748	339.932	331.366	329.232	341.936	0	syntaxin_binding_protein_2	11445	6813	1570420_at,209367_at	HEMOPHAGOCYTIC_LYMPHOHISTIOCYTOSIS__FAMILIAL__5__FHL5
SUCLG2	AMPL30433254	31.983	42.328	5.45	4.077	86.843	76.102	96.971	69.23	56.943	37.705	29.82	60.62	75.775	93.768	102.849	0	succinate-CoA_ligase__GDP-forming__beta_subunit	11450	8801	212459_x_at,214835_s_at,215772_x_at	,
VOPP1	AMPL15371010	197.506	160.915	41.397	45.188	126.328	165.707	96.971	76.687	34.909	22.584	16.658	94.311	95.14	65.82	78.857	0	vesicular__overexpressed_in_cancer__prosurvival_protein_1	34518	81552	208091_s_at,241010_x_at	,
MAN1A2	AMPL13148521	87.953	100.707	37.503	36.69	76.75	95.251	96.788	54.564	26.414	24.646	19.64	59.292	49.434	51.585	51.005	0	mannosidase__alpha__class_1A__member_2	6822	10905	1552481_s_at,217282_at,217920_at,217921_at,217922_at	,
UBE2G1	AMPL9312286	86.521	128.815	12.847	14.648	104.589	110.594	96.697	92.224	56.545	72.661	70.23	67.624	53.524	62.294	52.18	0	ubiquitin-conjugating_enzyme_E2G_1	12482	7326	209141_at,209142_s_at,226005_at	,
DENR	AMPL7372630	107.883	98.212	16.611	17.758	81.187	99.301	96.605	23.988	51.899	31.028	26.324	76.802	73.971	84.104	77.347	0	density-regulated_protein	2769	8562	221509_at,231896_s_at,234915_s_at,238982_at	,
GLS	AMPL26489776	86.64	91.476	17.259	13.819	96.271	99.915	96.605	48.722	267.196	391.779	328.633	128.003	124.608	123.283	128.016	0	glutaminase	4331	2744	203157_s_at,203158_s_at,203159_at,211414_at,221510_s_at,223079_s_at,244796_at	,
LRRC59	AMPL34122906	225.67	192.183	545.682	435.302	99.155	146.926	96.605	94.834	115.347	293.981	183.956	185.483	181.5	192.237	190.431	0	leucine_rich_repeat_containing_59	28817	55379	1569371_at,222231_s_at,234812_at	,
NOTCH2NL	AMPL21607365	364.581	309.189	908.518	912.131	76.529	117.59	96.605	69.727	202.554	170.949	211	204.925	136.756	190.017	130.197	0	,notch_2_N-terminal_like	31862	388677	214722_at,227067_x_at	,
SASH3	AMPL31519024	147.622	155.094	107.06	122.23	62.776	66.651	96.605	33.061	5.177	1.964	2.982	38.401	38.73	49.626	64.26	0	SAM_and_SH3_domain_containing_3	15975	54440	204923_at	,
C1orf43	AMPL1955391	67.785	87.401	64.885	45.603	91.945	91.2	96.514	97.195	63.049	86.898	94.086	159.037	162.135	156.976	144.627	0	chromosome_1_open_reading_frame_43	29876	25912	1555225_at,1555226_s_at,223034_s_at	,
FBXL3	AMPL12058362	96.665	104.366	10.122	3.524	91.613	107.525	96.514	72.337	62.386	63.038	55.115	57.963	54.967	61.772	52.683	0	F-box_and_leucine-rich_repeat_protein_3	13599	26224	225132_at	,
COX7B	AMPL11212013	60.028	63.617	33.61	31.231	102.815	76.102	96.422	38.033	38.626	74.232	33.624	133.074	128.337	128.768	124.157	0	cytochrome_c_oxidase_subunit_VIIb	2291	1349	202110_at,239252_at	APLASIA_CUTIS_CONGENITA__RETICULOLINEAR__WITH_MICROCEPHALY__FACIAL
KBTBD2	AMPL31963076	193.329	148.108	23.359	14.925	69.652	80.889	96.239	116.212	71.677	119.006	103.238	57.722	44.743	54.589	56.039	0	kelch_repeat_and_BTB__POZ__domain_containing_2	21751	25948	212447_at,223584_s_at,223585_x_at	,
HIST1H2AD	AMPL35127874	49.764	89.397	5.71	13.681	79.745	111.33	96.148	428.803	10.353	6.775	11.825	80.062	56.41	91.156	60.065	0	histone_cluster_1__H2ad	4729	3013	214522_x_at	,
CREBRF	AMPL15610095	88.908	83.077	21.931	9.466	100.153	90.218	96.056	23.864	58.802	64.904	28.38	52.65	47.39	41.66	45.804	0	CREB3_regulatory_factor	24050	153222	1554229_at,225956_at,225957_at,235556_at,238476_at	,
EIF1B	AMPL26824218	504.088	440.083	69.037	40.835	100.153	159.815	95.965	131.5	131.673	241.253	162.054	122.931	110.776	139.607	133.05	0	eukaryotic_translation_initiation_factor_1B	30792	10289	201738_at	,
EVI2A	AMPL25851907	10.024	19.21	36.206	17.343	99.931	65.914	95.782	30.576	40.086	17.969	27.557	99.021	109.694	108.786	87.414	0	ecotropic_viral_integration_site_2A	3499	2123	204774_at	,
USP22	AMPL25182958	212.662	191.85	130.678	107.375	113.129	150.486	95.782	52.699	93.844	73.544	78.971	158.916	141.687	168.73	178.686	0	ubiquitin_specific_peptidase_22	12621	23326	200083_at,220862_s_at	,
RBM22	AMPL31244156	177.099	133.555	179.082	156.363	85.734	129.742	95.69	204.955	117.205	187.641	166.682	126.795	115.587	115.186	115.936	0	RNA_binding_motif_protein_22	25503	55696	218134_s_at,222527_s_at,224068_x_at	,
COX8A	AMPL28293417	39.501	63.451	214.639	624.969	129.211	98.074	95.599	16.779	105.657	80.909	35.475	265.304	260.763	288.878	321.299	0	cytochrome_c_oxidase_subunit_VIIIA__ubiquitous	2294	1351	201119_s_at	,
SEPHS2	AMPL13755639	69.336	64.283	54.763	48.021	96.493	96.478	95.599	129.387	123.842	124.603	131.515	224.488	264.972	200.857	244.456	0	selenophosphate_synthetase_2	19686	22928	200961_at	,
SLTM	AMPL14477076	166.597	147.193	167.922	180.409	72.647	135.143	95.599	28.09	64.642	66.573	49.665	106.629	107.769	99.775	98.99	0	SAFB-like__transcription_modulator	20709	79811	217828_at	,
SSRP1	AMPL8092829	90.578	72.017	22.839	19.623	86.843	98.687	95.599	172.018	64.775	65.1	70.847	172.2	128.938	181.398	145.298	0	structure_specific_recognition_protein_1	11327	6749	200956_s_at,200957_s_at	,
ECE1	AMPL3827734	144.878	115.26	306.646	260.628	115.791	114.522	95.507	52.699	64.908	102.314	13.47	24.393	19.004	22.985	21.811	0	endothelin_converting_enzyme_1	3146	1889	201749_at,201750_s_at	HIRSCHSPRUNG_DISEASE__CARDIAC_DEFECTS__AND_AUTONOMIC_DYSFUNCTION
TCEB1	AMPL29866469	71.365	79.75	62.16	45.188	85.069	60.391	95.507	77.557	65.571	99.565	64.164	120.999	114.625	121.585	111.238	0	transcription_elongation_factor_B__SIII__polypeptide_1__15kDa__elongin_C	11617	6921	202823_at,202824_s_at	,
SNURF	AMPL36836456	26.135	44.075	2.855	2.418	91.058	90.341	95.416	164.312	46.059	45.56	53.573	58.326	80.466	47.798	56.878	0	SNRPN_upstream_reading_frame	11171	6638.89	201522_x_at,206042_x_at,216850_at	,
DNM1L	AMPL12733852	295.842	179.376	786.404	548.481	77.971	168.161	95.325	197.249	131.673	205.316	166.476	135.49	133.027	146.79	156.203	0	dynamin_1-like	2973	10059	203105_s_at,226154_at	ENCEPHALOPATHY__LETHAL__DUE_TO_DEFECTIVE_MITOCHONDRIAL_AND_PEROXISOMAL
CTCF	AMPL13507696	70.887	57.963	16.74	10.779	73.09	65.178	95.233	83.772	75.659	65.689	65.5	166.041	135.553	150.055	144.962	0	CCCTC-binding_factor__zinc_finger_protein	13723	10664	202521_at	,
SNRNP70	AMPL10613162	283.43	137.464	983.914	797.086	108.693	90.095	95.233	54.191	121.984	75.312	77.12	128.244	152.994	118.32	135.063	0	small_nuclear_ribonucleoprotein_70kDa__U1	11150	6625	201221_s_at,213121_at	,
SHFM1	AMPL29392535	107.883	54.802	215.807	163.964	84.292	79.662	95.142	107.139	91.056	122.345	97.582	230.767	275.918	255.707	267.61	0	split_hand_foot_malformation__ectrodactyly__type_1	10845	7979	202276_at	,
SMEK1	AMPL16145343	154.902	133.721	18.298	14.095	81.076	83.958	95.142	26.598	62.253	72.464	55.321	60.499	57.613	58.376	60.401	0	SMEK_homolog_1__suppressor_of_mek1__Dictyostelium	20219	55671	220368_s_at,220369_at,223160_s_at	,
APRT	AMPL3627841	109.673	141.455	218.013	239.071	119.34	169.634	95.05	508.225	19.645	21.013	23.65	53.133	59.297	42.705	54.696	0	adenine_phosphoribosyltransferase	626	353	203219_s_at,213892_s_at	ADENINE_PHOSPHORIBOSYLTRANSFERASE_DEFICIENCY__APRTD
CDC14A	AMPL16747696	34.25	37.256	8.695	7.393	113.906	215.91	95.05	88.371	116.276	65.787	128.636	46.733	39.932	47.145	53.857	0	cell_division_cycle_14A	1718	8556	205288_at,210440_s_at,210441_at,210742_at,210743_s_at	,
ISG20	AMPL11176693	142.252	164.574	21.801	22.732	121.226	110.103	95.05	145.917	2.92	4.91	1.028	0.242	0.481	0.131	0.671	0	interferon_stimulated_exonuclease_gene_20kDa	6130	3669	204698_at,33304_at	,
NBR1	AMPL29659141	123.277	83.659	123.151	141.37	90.393	110.348	95.05	139.454	89.729	70.599	69.716	118.221	116.67	93.376	101.507	0	neighbor_of_BRCA1_gene_1	6746	4077	1568856_at,1568857_a_at,201383_s_at,201384_s_at	,
PCGF5	AMPL13967968	50.958	70.187	1.687	6.771	105.366	75.734	95.05	19.887	22.034	32.894	7.506	44.68	38.248	40.224	48.153	0	polycomb_group_ring_finger_5	28264	84333	226326_at,227935_s_at,229194_at,235331_x_at	,
HERC1	AMPL27381578	178.77	118.004	94.343	75.245	71.427	103.106	94.959	102.167	102.604	163.585	189.098	149.86	113.542	115.969	124.325	0	HECT_and_RLD_domain_containing_E3_ubiquitin_protein_ligase_family_member_1	4867	8925	218306_s_at,240703_s_at	,
RC3H1	AMPL16040620	96.307	112.266	33.351	25.358	69.098	70.947	94.867	34.926	71.942	108.991	66.94	57.36	56.41	47.668	57.549	0	ring_finger_and_CCCH-type_domains_1	29434	149041	225893_at,228996_at	,
RPN1	AMPL8466591	86.64	72.682	77.343	67.99	87.287	82.608	94.867	126.528	97.826	199.13	159.175	211.204	249.577	231.938	200.33	1	ribophorin_I	10381	6184	201011_at,230862_at	,
ZC3H15	AMPL31640285	265.888	184.449	61.122	39.661	95.051	159.569	94.867	91.975	41.679	52.826	35.269	47.82	56.05	50.671	55.032	0	zinc_finger_CCCH-type_containing_15	29528	55854	201593_s_at,201595_s_at	,
RTCA	AMPL2144321	113.85	111.933	170.907	270.993	90.725	122.377	94.776	41.637	89.198	60.387	49.974	108.44	110.175	122.76	119.627	0	RNA_3p-terminal_phosphate_cyclase	17981	8634	203594_at,238087_at	,
USP11	AMPL28273117	150.964	77.173	32.053	23.907	38.93	34.737	94.776	96.45	126.098	161.425	146.219	116.651	191.001	135.559	160.733	0	ubiquitin_specific_peptidase_11	12609	8237	208723_at	,
CIB1	AMPL29911743	109.076	106.528	139.113	163.826	122.446	103.72	94.684	78.552	50.439	47.033	41.439	57.118	71.325	69.869	60.401	0	calcium_and_integrin_binding_1__calmyrin	16920	10519	201953_at	,
HSF1	AMPL27265698	197.029	142.952	201.792	153.392	100.042	116.608	94.684	339.562	156.76	237.62	270.639	83.806	98.989	74.309	80.702	0	heat_shock_transcription_factor_1	5224	3297	202344_at,213756_s_at	,
PRKACB	AMPL21094236	30.789	45.489	3.114	2.971	57.008	68.615	94.593	49.219	53.625	29.261	52.647	99.504	98.267	118.973	94.964	0	protein_kinase__cAMP-dependent__catalytic__beta	9381	5567	202741_at,202742_s_at,235780_at	,
SPATA13	AMPL8612999	9.189	7.152	48.534	34.133	89.173	151.959	94.593	234.785	78.048	115.472	68.997	37.435	40.534	42.574	39.093	0	spermatogenesis_associated_13	23222	221178	1557470_at,225564_at	,
HNRNPD	AMPL14277091	82.821	82.911	19.985	11.539	89.616	81.994	94.501	39.897	77.385	50.077	50.488	141.407	123.526	164.29	139.09	0	heterogeneous_nuclear_ribonucleoprotein_D__AU-rich_element_RNA_binding_protein_1__37kDa	5036	3184	200073_s_at,209330_s_at,213359_at,221480_at,221481_x_at,229129_at	,
POLR2M	AMPL31605688	67.069	95.052	16.74	14.026	86.4	95.005	94.501	44.372	49.377	35.839	24.781	68.711	57.012	91.94	76.004	0	polymerase__RNA__II__DNA_directed__polypeptide_M	14862	145782	212241_at,212243_at,212244_at	,
STT3B	AMPL15978630	22.436	42.911	8.175	10.572	99.931	92.796	94.501	22.745	66.102	67.653	37.84	160.486	120.278	124.589	129.359	0	STT3B__subunit_of_the_oligosaccharyltransferase_complex__catalytic	30611	201595	224700_at	,
PPP1CC	AMPL8151758	44.633	71.434	3.244	13.888	161.819	106.175	94.41	13.423	68.624	29.261	17.583	303.825	217.823	315.259	262.576	0	protein_phosphatase_1__catalytic_subunit__gamma_isozyme	9283	5501	200726_at	,
FBRS	AMPL2240129	81.509	119.834	117.571	218.48	102.926	95.496	94.318	51.456	40.617	62.449	34.036	77.768	87.322	80.317	91.944	0	fibrosin	20442	64319	218255_s_at,238771_at,242217_s_at	,
KIAA1143	AMPL33529533	105.496	104.699	28.939	27.707	101.04	110.471	94.318	48.971	41.944	36.036	15.938	83.322	77.339	76.529	81.373	0	KIAA1143	29198	57456	226816_s_at,227493_s_at	,
HADHA	AMPL4736848	44.633	87.817	64.625	99.429	95.051	101.879	94.227	68.981	54.023	54.692	41.131	111.821	119.075	122.76	108.722	0	hydroxyacyl-CoA_dehydrogenase_3-ketoacyl-CoA_thiolase_enoyl-CoA_hydratase__trifunctional_protein__alpha_subunit	4801	3030	208629_s_at,208630_at,208631_s_at	LONG-CHAIN_3-HYDROXYACYL-CoA_DEHYDROGENASE_DEFICIENCY,TRIFUNCTIONAL_PROTEIN_DEFICIENCY
HTATSF1	AMPL26504963	57.879	33.68	17.908	18.31	78.303	88.009	94.227	75.072	68.226	68.34	64.575	99.987	99.229	104.346	96.138	0	HIV-1_Tat_specific_factor_1	5276	27336	202601_s_at,202602_s_at	,
CD28	AMPL27037626	0	0	0.13	0	157.826	197.62	94.135	65.501	0.133	0	0	0	0	0.522	0	0	CD28_molecule	1653	940	206545_at,211856_x_at,211861_x_at	,
C7orf73	AMPL3763548	79.122	80.915	110.694	57.073	74.532	66.528	94.044	122.178	50.838	45.364	62.107	160.849	154.678	149.663	159.056	0	chromosome_7_open_reading_frame_73	41909	1.01931e+08	1558578_a_at,224751_at,224752_at	,
GNAI3	AMPL29040990	64.085	65.53	17.778	13.474	81.409	54.745	94.044	41.265	95.171	160.835	118.456	95.519	88.885	91.809	93.118	0	guanine_nucleotide_binding_protein__G_protein__alpha_inhibiting_activity_polypeptide_3	4387	2773	201179_s_at,201180_s_at,201181_at	AURICULOCONDYLAR_SYNDROME_1__ARCND1
HBP1	AMPL12055208	84.253	102.536	19.985	20.867	89.616	110.962	94.044	26.847	95.968	206.985	82.775	49.148	51.238	34.739	37.583	0	HMG-box_transcription_factor_1	23200	26959	207361_at,209102_s_at,236645_at	,
AKAP8	AMPL27810382	144.997	115.759	249.417	228.706	95.938	135.143	93.952	85.761	82.827	93.281	44.524	42.869	44.142	49.888	54.696	0	A_kinase__PRKA__anchor_protein_8	378	10270	203847_s_at,203848_at	,
ITM2A	AMPL28617206	9.308	27.526	0.13	0.345	147.734	289.802	93.952	103.783	93.18	134.521	64.164	79.096	89.126	40.093	45.301	0	integral_membrane_protein_2A	6173	9452	202746_at,202747_s_at	,
MYEOV2	AMPL18670858	55.254	53.805	189.334	324.749	94.718	77.207	93.861	85.388	48.05	62.253	28.38	123.172	145.777	147.965	126.842	0	myeloma_overexpressed_2	21314	150678	1553515_at,226845_s_at	,
NLRP1	AMPL18376951	195	126.403	516.094	298.493	95.384	130.479	93.678	202.221	12.743	8.837	6.067	3.743	2.285	3.395	3.02	0	NLR_family__pyrin_domain_containing_1	14374	22861	1562256_at,1562257_x_at,210113_s_at,211822_s_at,211824_x_at,218380_at	CORNEAL_INTRAEPITHELIAL_DYSKERATOSIS_AND_ECTODERMAL_DYSPLASIA__CIDED,VITILIGO-ASSOCIATED_MULTIPLE_AUTOIMMUNE_DISEASE_SUSCEPTIBILITY_1_,VITILIGO-ASSOCIATED_MULTIPLE_AUTOIMMUNE_DISEASE_SUSCEPTIBILITY_6_
RNPC3	AMPL33244170	181.753	138.295	29.587	21.627	69.652	139.071	93.678	66.62	42.873	37.41	35.578	41.903	46.307	34.216	31.207	0	RNA-binding_region__RNP1__RRM__containing_3	18666	55599	226975_at,226999_at,228023_x_at,229903_x_at	,
ZRANB1	AMPL31555480	85.327	91.809	14.015	14.51	89.727	77.821	93.678	89.365	99.02	107.813	106.425	53.495	48.953	53.544	44.126	0	zinc_finger__RAN-binding_domain_containing_1	18224	54764	225130_at,225131_at,225138_at	,
CSTB	AMPL1654496	37.472	29.522	122.762	63.499	105.92	79.907	93.586	33.683	170.034	161.523	162.671	303.825	334.373	318.262	407.035	0	cystatin_B__stefin_B	2482	1476	201201_at,236449_at	MYOCLONIC_EPILEPSY_OF_UNVERRICHT_AND_LUNDBORG
PIM3	AMPL6031733	184.14	212.474	672.467	662.35	120.006	116.24	93.495	133.364	123.709	173.207	183.751	25.359	17.44	23.246	27.013	0	pim-3_oncogene	19310	415116	224739_at	,
RAB43	AMPL7883084	41.888	35.343	123.411	62.808	89.727	105.316	93.495	372.375	25.087	31.519	35.372	18.234	23.093	15.28	23.825	0	RAB43__member_RAS_oncogene_family	19983	339122	225632_s_at,229894_s_at	,
RNF166	AMPL17740466	10.024	12.807	154.296	235.339	137.53	56.831	93.495	13.672	19.645	5.204	2.982	58.93	45.585	42.966	65.434	0	ring_finger_protein_166	28856	115992	227726_at	,
CASC3	AMPL12175401	104.78	99.875	35.687	12.783	76.529	114.767	93.403	229.068	133.001	131.084	153.314	101.195	87.202	100.689	106.037	0	cancer_susceptibility_candidate_3	17040	1.02467e+08	207842_s_at	,
MRPL53	AMPL17980566	103.109	128.649	131.327	180.547	119.008	114.399	93.403	165.307	80.039	90.826	80.924	158.796	171.035	138.562	167.109	0	mitochondrial_ribosomal_protein_L53	16684	116540	225523_at	,
CBFB	AMPL36501463	49.287	80.582	29.328	47.745	87.953	97.583	93.312	19.887	104.861	53.415	47.197	148.411	139.763	165.596	149.492	1	core-binding_factor__beta_subunit	1539	865	202370_s_at,206788_s_at	,
ZBTB44	AMPL25345436	83.776	82.911	31.664	30.678	66.325	80.153	93.312	43.502	20.972	20.718	14.19	34.899	30.43	28.992	30.368	0	zinc_finger_and_BTB_domain_containing_44	25001	29068	1554469_at,1554470_s_at,220243_at,225845_at,226148_at	,
PSMD4	AMPL6931207	85.924	88.399	395.149	420.032	87.398	111.208	93.22	169.408	53.625	60.485	52.339	102.523	104.401	94.16	104.192	0	proteasome__prosome__macropain__26S_subunit__non-ATPase__4	9561	5710	200882_s_at,210459_at,210460_s_at,211609_x_at	,
ODC1	AMPL7067308	359.688	278.503	25.824	13.405	85.069	85.431	92.946	85.015	78.314	180.375	123.186	46.25	53.163	41.921	37.247	0	ornithine_decarboxylase_1	8109	4953	200790_at	,
SIK3	AMPL14297216	241.781	199.501	180.639	130.038	87.62	68.369	92.946	210.424	111.365	417.112	151.566	39.488	25.138	26.119	29.026	0	SIK_family_kinase_3	29165	23387	1554929_at,204155_s_at,204156_at,204157_s_at,213034_at	,
COX5A	AMPL29177862	51.435	55.301	49.183	33.235	74.976	83.835	92.854	80.913	40.352	58.03	46.683	182.343	175.846	183.096	178.518	0	cytochrome_c_oxidase_subunit_Va	2267	9377	203663_s_at,229426_at	,
PMF1	AMPL8692035	64.92	93.222	38.542	48.574	85.623	85.185	92.854	115.217	50.838	36.919	48.123	85.979	91.892	89.066	79.528	0	polyamine-modulated_factor_1	9112	1.00528e+08	202337_at,206956_at	,
TUFM	AMPL11622306	115.282	78.919	150.403	177.714	81.741	134.038	92.763	143.556	78.314	114.392	69.922	131.988	141.327	141.174	122.815	0	Tu_translation_elongation_factor__mitochondrial	12420	7284	201113_at,238190_at	COMBINED_OXIDATIVE_PHOSPHORYLATION_DEFICIENCY_4__COXPD4
CCDC85B	AMPL13369598	38.547	75.842	499.743	478.21	77.305	94.146	92.672	84.021	74.332	134.815	33.83	96.968	103.92	88.805	91.944	0	coiled-coil_domain_containing_85B	24926	11007	204609_at,204610_s_at	,
GTPBP1	AMPL28552062	153.709	119.085	112.251	87.544	96.271	88.377	92.672	97.195	202.421	220.731	230.331	64.605	54.366	52.761	59.226	0	GTP_binding_protein_1	4669	9567	205276_s_at,219357_at,226359_at	,
SRSF8	AMPL14397888	76.019	88.732	25.046	15.339	107.695	91.077	92.672	59.287	41.015	49.881	39.28	57.48	61.462	53.675	58.052	0	serine_arginine-rich_splicing_factor_8	16988	10929	213152_s_at,214789_x_at,228760_at,238929_at	,
ZNF335	AMPL35520862	265.41	125.489	205.945	94.523	78.747	99.424	92.672	97.568	79.907	108.5	99.022	23.427	22.492	18.414	21.14	0	zinc_finger_protein_335	15807	63925	221890_at	MICROCEPHALY_10__PRIMARY__AUTOSOMAL_RECESSIVE__MCPH10
ITCH	AMPL15095512	155.022	101.039	90.449	120.503	60.668	68.124	92.58	31.446	39.953	54.103	37.429	77.043	67.596	70.13	61.743	0	itchy_E3_ubiquitin_protein_ligase	13890	83737	209743_s_at,209744_x_at,217094_s_at,235057_at,239101_at	AUTOIMMUNE_DISEASE__SYNDROMIC_MULTISYSTEM
KIAA0247	AMPL26746935	128.409	123.825	80.327	67.161	105.587	100.038	92.58	77.93	113.621	129.709	84.112	99.745	114.505	94.551	103.688	0	KIAA0247	19956	9766	202181_at	,
TMOD3	AMPL24652844	55.373	54.802	20.763	18.656	71.538	84.817	92.489	33.931	172.423	196.38	199.278	188.744	209.765	193.543	198.148	0	tropomodulin_3__ubiquitous	11873	29766	220800_s_at,223077_at,223078_s_at,242316_at	,
FIP1L1	AMPL4238483	82.463	101.705	26.733	18.656	81.963	89.604	92.306	43.377	74.597	58.62	62.21	108.198	89.006	102.91	99.158	1	factor_interacting_with_PAPOLA_and_CPSF1	19124	81608	1554424_at,221007_s_at	HYPEREOSINOPHILIC_SYNDROME__IDIOPATHIC__HES
2024-09-02	AMPL28463760	26.613	35.842	35.427	36.759	68.321	58.55	92.306	27.468	208.527	179.59	139.741	466.364	562.42	562.999	569.278	0	septin_2	7729	4735	1554747_a_at,1559038_at,200015_s_at,200778_s_at,214731_at,232637_at	,
NUP153	AMPL28708771	149.532	166.985	14.145	11.401	72.869	122.377	92.123	104.528	178.396	155.14	162.671	119.912	101.996	99.514	108.386	0	nucleoporin_153kDa	8062	9972	202097_at	,
BST2	AMPL28071836	62.295	87.152	76.824	130.176	99.155	109.366	92.031	108.381	272.107	157.89	219.946	249.726	368.171	342.814	405.86	0	bone_marrow_stromal_cell_antigen_2	1119	684	201641_at	,
CHMP2A	AMPL25843393	84.134	79.917	120.686	127.067	126.993	122.868	92.031	56.552	121.453	126.862	122.775	194.178	224.559	189.495	210.732	0	charged_multivesicular_body_protein_2A	30216	27243	202121_s_at	,
EMB	AMPL22505155	30.909	40	6.748	6.426	83.072	59.654	91.757	44.372	0	0.098	0	1.087	0	2.22	0.336	0	embigin	30465	133418	226789_at,239072_at	,
MTA1	AMPL28508936	234.859	129.314	337.791	161.891	95.384	114.644	91.757	156.731	98.357	72.268	108.482	80.907	106.446	84.887	83.555	0	metastasis_associated_1	7410	9112	202247_s_at,211783_s_at	,
TCP11L2	AMPL34333264	130.676	147.193	18.427	25.842	77.971	106.175	91.757	55.185	29.6	44.873	31.568	24.393	20.568	12.407	14.094	0	t-complex_11__testis-specific-like_2	28627	255394	1553861_at,1559413_at,1565000_a_at,1565525_a_at,1565527_x_at,1569206_at,1569207_s_at	,
IRS2	AMPL11701821	47.855	105.53	17.13	24.322	129.101	100.897	91.665	78.925	205.341	148.464	216.347	18.114	11.908	11.492	9.228	0	insulin_receptor_substrate_2	6126	8660	209184_s_at,209185_s_at	,
LGALS8	AMPL29798534	62.892	57.464	68.259	53.825	90.836	127.901	91.665	67.987	163.663	94.852	134.394	288.61	289.389	184.14	242.107	0	lectin__galactoside-binding__soluble__8	6569	3964	208933_s_at,208934_s_at,208935_s_at,208936_x_at,210731_s_at,210732_s_at	,
UBE2N	AMPL7558733	85.327	83.326	12.588	6.633	82.518	89.973	91.665	55.434	34.644	72.268	42.776	69.435	72.407	73.395	72.817	0	ubiquitin-conjugating_enzyme_E2N	12492	7334	201523_x_at,201524_x_at,212751_at	,
C11orf31	AMPL17940860	105.257	115.26	107.449	133.7	90.171	115.995	91.574	43.377	93.047	98.877	77.737	212.895	211.81	205.558	251.503	0	chromosome_11_open_reading_frame_31	18251	280636	1557799_at,1557801_x_at,224677_x_at,228331_at,228332_s_at,231045_x_at	,
EIF1AX	AMPL8980583	117.549	105.696	107.449	97.217	88.396	102.493	91.574	27.965	103.135	131.28	75.063	139.716	124.728	93.376	103.185	0	eukaryotic_translation_initiation_factor_1A__X-linked	3250	1.0106e+08	201016_at,201017_at,201018_at,201019_s_at	,
FARSA	AMPL30093800	48.69	48.981	154.686	132.594	52.35	74.875	91.574	118.822	56.811	57.539	60.153	97.813	90.569	82.406	130.869	0	phenylalanyl-tRNA_synthetase__alpha_subunit	3592	2193	202159_at,216602_s_at	,
LSM7	AMPL30524715	167.433	202.744	127.564	152.77	114.571	129.619	91.391	100.8	41.281	63.922	42.879	80.787	95.02	80.578	93.621	0	LSM7_homolog__U6_small_nuclear_RNA_associated__S,_cerevisiae	20470	51690	204559_s_at	,
SDHAF2	AMPL31737837	68.262	65.946	22.71	21.42	82.74	82.608	91.391	38.157	60.262	68.046	36.503	95.036	120.278	103.171	108.218	0	succinate_dehydrogenase_complex_assembly_factor_2	26034	54949	223048_at	PARAGANGLIOMAS_2__PGL2
SLC20A1	AMPL28071846	91.175	71.102	152.479	125.339	70.318	102.738	91.208	73.829	185.033	159.461	197.118	84.651	72.648	115.839	116.943	0	solute_carrier_family_20__phosphate_transporter__member_1	10946	6574	201920_at,230494_at	,
UBE2L6	AMPL30280257	49.406	58.046	113.159	190.566	76.307	78.925	91.116	61.275	57.607	36.134	31.465	196.351	213.734	188.581	225.497	0	ubiquitin-conjugating_enzyme_E2L_6	12490	9246	201649_at	,
ATMIN	AMPL25963022	94.039	80	23.229	14.165	84.514	101.511	91.025	88.619	53.36	65.493	36.915	67.866	73.61	54.981	62.75	0	ATM_interactor	29034	23300	201854_s_at,201855_s_at	,
DCAF5	AMPL27854836	55.851	56.798	20.504	13.543	61.777	78.434	90.933	99.184	61.987	50.666	62.827	64.001	65.672	59.813	60.736	0	DDB1_and_CUL4_associated_factor_5	20224	8816	1554558_at,224696_s_at,224697_at,224703_at,227251_at	,
ZXDC	AMPL14126946	182.111	129.231	252.013	206.181	89.062	130.724	90.933	144.55	80.172	62.842	66.734	49.39	59.177	53.283	62.582	0	ZXD_family_zinc_finger_C	28160	79364	218639_s_at,230106_at	,
TBCB	AMPL10077110	81.509	71.601	60.732	40.628	94.053	86.904	90.842	95.082	73.004	57.834	66.323	120.516	129.9	115.316	121.473	0	tubulin_folding_cofactor_B	1989	1155	201804_x_at,211759_x_at,216194_s_at	,
ZBED6	AMPL10320522	147.742	133.222	59.175	57.418	62.554	96.969	90.842	119.816	106.454	110.169	141.695	94.794	65.912	81.622	91.776	0	zinc_finger__BED-type_containing_6	33273	100381270	1565867_a_at,243648_at	,
DBN1	AMPL30272861	0.955	0.582	30.236	14.648	3.438	2.332	90.75	120.065	66.368	64.904	30.745	5.917	12.99	4.31	1.678	0	drebrin_1	2695	1627	202806_at,217025_s_at	,
LRPAP1	AMPL11658570	84.969	57.796	812.748	1306.53	95.051	93.655	90.659	48.225	55.882	58.62	34.961	60.137	69.761	59.682	55.367	0	low_density_lipoprotein_receptor-related_protein_associated_protein_1	6701	4043	201186_at,235505_s_at,242705_x_at	,
TPRG1L	AMPL21003096	67.069	54.553	20.374	11.677	103.813	108.384	90.659	145.544	47.652	46.837	62.518	45.888	48.953	35	36.576	0	tumor_protein_p63_regulated_1-like	27007	127262	224871_at	,
ZMAT2	AMPL35535385	79.599	71.434	66.183	112.971	94.607	68.124	90.659	21.999	37.299	39.472	15.732	101.436	94.539	103.171	77.682	0	zinc_finger__matrin-type_2	26433	153527	224782_at	,
C19orf66	AMPL32744907	93.085	86.486	249.936	168.04	77.638	113.785	90.567	75.817	25.751	20.718	15.938	41.299	41.255	45.447	48.824	0	chromosome_19_open_reading_frame_66	25649	55337	1555491_a_at,218429_s_at,53720_at	,
ITGA6	AMPL3657029	0	0	0.13	0.484	105.809	135.02	90.567	31.197	29.069	32.599	0.72	0.121	0.241	0.261	0.503	0	integrin__alpha_6	6142	3655	201656_at,215177_s_at	EPIDERMOLYSIS_BULLOSA_JUNCTIONALIS_WITH_PYLORIC_ATRESIA
RGS2	AMPL11233532	213.378	120.499	48.274	67.023	70.539	60.145	90.567	16.655	1402.08	711.093	423.233	66.054	64.228	69.216	41.777	0	regulator_of_G-protein_signaling_2__24kDa	9998	5997	202388_at	,
SEC63	AMPL13185416	94.039	74.511	22.32	17.619	78.858	79.294	90.567	47.852	56.147	75.901	50.796	66.175	67.957	68.432	62.75	0	SEC63_homolog__S,_cerevisiae	21082	11231	201914_s_at,201915_at,201916_s_at,229969_at,235395_at,242749_at	POLYCYSTIC_LIVER_DISEASE__PCLD
MKL1	AMPL35802321	96.426	67.443	56.061	23.631	67.656	103.966	90.476	137.466	131.541	166.04	130.075	87.187	117.271	91.417	131.875	1	megakaryoblastic_leukemia__translocation__1	14334	57591	1555763_x_at,1559902_at,212748_at,215291_at,215292_s_at	,
RAB18	AMPL36544710	124.709	103.451	52.427	34.479	96.936	120.782	90.476	79.795	59.2	103.983	66.734	93.104	91.892	93.115	91.776	0	RAB18__member_RAS_oncogene_family	14244	22931	223336_s_at,224377_s_at,224787_s_at,239637_at,243496_at	WARBURG_MICRO_SYNDROME_3__WARBM3
SAMSN1	AMPL36904494	44.633	18.295	9.473	9.121	141.523	64.319	90.476	14.666	299.716	384.611	365.754	570.216	596.819	588.465	526.159	0	SAM_domain__SH3_domain_and_nuclear_localization_signals_1	10528	64092	1555638_a_at,220330_s_at	,
QKI	AMPL12595756	109.673	144.615	36.984	14.856	76.64	87.518	90.384	103.286	135.124	220.044	162.363	129.089	146.378	127.2	138.251	0	QKI__KH_domain_containing__RNA_binding	21100	9444	1555154_a_at,212262_at,212263_at,212265_at,212636_at,214541_s_at,214543_x_at,228540_at,236154_at	,
ARRDC3	AMPL36713306	90.101	53.971	15.313	29.366	96.493	126.428	90.293	43.626	94.64	125.192	32.596	30.31	45.585	43.097	25.838	0	arrestin_domain_containing_3	29263	57561	224797_at	,
UBTF	AMPL24247687	87.595	54.636	14.275	4.629	51.352	67.878	90.202	127.274	34.644	18.656	35.167	87.911	71.445	76.79	77.011	0	upstream_binding_transcription_factor__RNA_polymerase_I	12511	7343	1558215_s_at,202692_s_at,214881_s_at,225982_at	,
SDHC	AMPL10318135	41.291	49.73	65.534	147.035	73.534	57.077	90.019	27.095	76.588	65.984	51.619	164.471	200.143	184.14	171.807	1	succinate_dehydrogenase_complex__subunit_C__integral_membrane_protein__15kDa	10682	6391	202004_x_at,210131_x_at,215088_s_at,216591_s_at	PARAGANGLIOMA_AND_GASTRIC_STROMAL_SARCOMA,PARAGANGLIOMAS_3__PGL3
SSR3	AMPL13658933	25.777	40.333	29.328	22.525	104.367	78.803	90.019	58.044	110.17	180.375	91.104	151.671	151.55	176.043	171.471	0	signal_sequence_receptor__gamma__translocon-associated_protein_gamma	11325	6747	217790_s_at,222411_s_at,222412_s_at,237817_at	,
KIAA1967	AMPL37285411	153.112	112.183	147.678	137.569	80.854	152.818	89.836	108.506	48.448	59.994	53.778	50.597	42.819	47.537	53.354	0	,	,	,	,	,
PELI1	AMPL33952164	560.058	494.303	35.687	45.81	125.33	246.596	89.836	42.135	116.674	170.458	94.292	46.733	43.541	38.526	40.267	0	pellino_E3_ubiquitin_protein_ligase_1	8827	57162	218319_at	,
TOM1	AMPL3914228	99.529	56.549	1063.59	1111.33	145.515	177.736	89.836	31.073	59.067	37.705	46.169	56.635	59.778	43.88	51.173	0	target_of_myb1__chicken	11982	10043	202807_s_at	,
FOXK1	AMPL1162227	66.472	61.622	38.152	23.216	96.825	93.532	89.744	83.15	43.404	38.294	35.167	57.722	65.792	39.179	48.321	0	forkhead_box_K1	23480	221937	226715_at,230342_at	,
TRIM33	AMPL31704901	201.086	133.222	74.358	52.789	69.541	114.644	89.744	45.739	62.386	52.335	40.822	70.401	66.634	75.484	71.474	1	tripartite_motif_containing_33	16290	51592	210266_s_at,212435_at,212436_at,214815_at	THYROID_CARCINOMA__PAPILLARY
NRBP1	AMPL12917334	25.539	30.936	23.099	39.73	84.182	56.463	89.653	27.468	79.376	86.407	40.205	150.584	151.791	142.611	149.828	0	nuclear_receptor_binding_protein_1	7993	29959	217765_at	,
CIZ1	AMPL3464733	72.678	80	87.595	87.337	77.86	75.857	89.561	112.11	61.191	57.147	59.434	86.583	90.088	85.41	94.964	0	CDKN1A_interacting_zinc_finger_protein_1	16744	25792	205516_x_at,211358_s_at,213976_at,213977_s_at	,
LINC00493	AMPL21114462	76.974	63.202	18.687	16.652	114.571	89.727	89.561	76.812	74.066	58.816	57.583	114.719	131.344	126.156	124.325	0	long_intergenic_non-protein_coding_RNA_493	43430	388789	226236_at	,
ACBD3	AMPL37003194	110.627	118.337	60.343	44.359	68.432	77.821	89.47	75.196	245.693	337.97	415.316	178.117	188.716	220.707	207.88	0	acyl-CoA_binding_domain_containing_3	15453	64746	202323_s_at,202324_s_at	,
UBQLN2	AMPL25778285	80.554	96.549	13.756	13.819	80.521	92.305	89.378	40.643	44.997	34.858	31.773	86.1	86.6	76.529	80.367	0	ubiquilin_2	12509	29978	215884_s_at,239888_at	AMYOTROPHIC_LATERAL_SCLEROSIS_15__WITH_OR_WITHOUT_FRONTOTEMPORAL_DEMENTIA_
ZBTB33	AMPL12143985	67.427	92.64	85.778	146.483	82.851	90.218	89.378	41.389	41.148	44.971	31.671	53.616	55.087	49.626	59.898	0	zinc_finger_and_BTB_domain_containing_33	16682	10009	214631_at,226255_at	,
ASH1L	AMPL31206101	129.602	105.946	28.679	16.168	54.236	82.608	89.287	71.964	92.384	92.692	60.668	81.632	56.531	65.82	70.132	0	ash1__absent__small__or_homeotic_-like__Drosophila	19088	55870	218554_s_at,222667_s_at,226447_at	,
TOP1	AMPL7567651	115.043	81.497	42.954	17.067	69.43	94.391	89.287	172.764	154.769	213.662	271.976	153.12	155.279	139.346	144.291	1	topoisomerase__DNA__I	11986	7150	208900_s_at,208901_s_at	,
CRTC3	AMPL36384227	47.378	98.628	11.55	11.055	107.695	113.662	89.195	54.191	68.093	49.881	31.362	70.401	61.703	57.332	75.837	1	CREB_regulated_transcription_coactivator_3	26148	64784	218648_at,232879_at	,
ARHGEF3	AMPL2373619	29.715	33.68	22.061	13.335	59.559	69.965	89.104	37.784	70.35	40.062	39.588	27.412	44.142	33.433	28.69	0	Rho_guanine_nucleotide_exchange_factor__GEF__3	683	50650	218501_at	,
UBE2K	AMPL26964638	45.588	65.946	12.458	6.564	84.625	55.727	88.921	69.106	43.006	83.363	64.883	111.338	107.408	114.402	111.742	0	ubiquitin-conjugating_enzyme_E2K	4914	3093	202346_at,202347_s_at,225179_at	,
SMAD2	AMPL5559497	49.406	53.721	20.763	17.067	64.218	78.434	88.829	82.28	39.953	40.945	31.568	97.21	79.744	83.843	76.172	0	SMAD_family_member_2	6768	4087	203075_at,203076_s_at,203077_s_at,226563_at,235598_at,239271_at	,
EMC4	AMPL32017304	41.649	51.393	14.794	16.928	83.849	78.68	88.829	81.162	76.588	96.325	72.184	106.991	137.598	114.663	109.057	0	ER_membrane_protein_complex_subunit_4	28032	51234	223043_at,223857_x_at	,
ZNF395	AMPL31845968	204.905	185.281	74.099	41.319	98.822	87.64	88.829	104.28	83.756	75.41	80.102	31.638	30.43	22.332	24.16	0	zinc_finger_protein_395	18737	55893	218149_s_at,221123_x_at,222536_s_at,223216_x_at,232693_s_at	,
C12orf75	AMPL2868637	20.049	17.464	3.114	1.451	43.588	30.073	88.646	64.631	3.717	5.008	2.468	8.211	10.584	20.373	7.215	0	chromosome_12_open_reading_frame_75	35164	387882	225105_at	,
SF3B5	AMPL15268756	48.69	74.262	86.427	223.87	98.711	92.55	88.646	29.457	56.412	62.547	21.594	119.308	104.04	111.268	100.5	0	splicing_factor_3b__subunit_5__10kDa	21083	83443	221263_s_at	,
MXD4	AMPL28743839	109.673	69.522	312.485	128.863	113.351	70.21	88.555	135.974	96.764	125.782	119.896	160.124	197.015	136.734	156.371	0	MAX_dimerization_protein_4	13906	1.00616e+08	210778_s_at,212346_s_at,212347_x_at	,
PRPF31	AMPL33683443	118.384	82.994	92.136	53.134	61.445	90.095	88.555	112.11	35.706	42.222	30.539	60.016	61.582	53.153	52.18	0	pre-mRNA_processing_factor_31	15446	26121	202407_s_at,202408_s_at	RETINITIS_PIGMENTOSA_11__RP11
KDM2B	AMPL15738096	152.277	136.632	111.342	83.053	84.071	97.706	88.463	109.127	31.06	15.71	35.784	42.024	30.671	39.309	37.918	0	lysine__K_-specific_demethylase_2B	13610	84678	226215_s_at	,
PDHX	AMPL7394577	25.181	48.732	10.252	5.735	71.981	73.893	88.463	55.558	56.014	80.712	59.022	46.371	53.524	40.354	54.361	0	pyruvate_dehydrogenase_complex__component_X	21350	8050	203067_at	PYRUVATE_DEHYDROGENASE_E3-BINDING_PROTEIN_DEFICIENCY__PDHXD
STAT5A	AMPL8257905	48.213	34.595	110.564	79.667	84.071	63.459	88.463	77.433	79.641	55.576	70.333	86.462	65.311	77.705	86.407	0	signal_transducer_and_activator_of_transcription_5A	11366	6776	203010_at	,
MED10	AMPL14646708	80.554	81.331	12.198	6.15	79.745	92.182	88.372	98.065	17.521	41.633	29.82	25.963	23.093	27.295	21.811	0	mediator_complex_subunit_10	28760	84246	223247_at	,
PUM1	AMPL203131	77.212	74.678	13.496	21.834	88.063	101.265	88.372	51.581	126.497	146.107	79.69	130.176	127.254	108.786	128.855	0	pumilio_RNA-binding_family_member_1	14957	9698	201164_s_at,201165_s_at,201166_s_at	,
SF3B3	AMPL12544416	140.701	102.453	67.999	41.665	62.887	83.958	88.372	94.834	84.287	75.606	87.917	193.695	173.561	179.439	167.948	0	splicing_factor_3b__subunit_3__130kDa	10770	23450	200687_s_at,200688_at	,
MFSD6	AMPL33351932	76.854	48.732	47.106	22.456	64.883	62.109	88.28	105.771	101.675	122.738	122.672	97.451	127.735	88.022	85.4	0	major_facilitator_superfamily_domain_containing_6	24711	54842	219858_s_at,225325_at	,
DRG1	AMPL28288481	57.163	58.378	46.847	29.435	76.418	92.305	88.189	111.862	51.501	92.102	52.853	79.579	84.074	86.846	76.843	0	developmentally_regulated_GTP_binding_protein_1	3029	4733	202810_at	,
PTOV1	AMPL31226292	139.269	118.004	106.541	69.441	109.026	95.619	88.189	114.347	133.93	153.569	162.054	136.093	164.3	108.786	117.446	0	prostate_tumor_overexpressed_1	9632	53635	212032_s_at	,
SETD2	AMPL26682943	108.002	93.888	9.992	5.666	70.872	71.438	88.097	153.25	58.005	52.532	62.313	63.156	47.75	58.768	65.267	1	SET_domain_containing_2	18420	29072	212493_s_at,215038_s_at,220946_s_at	RENAL_CELL_CARCINOMA__NONPAPILLARY__RCC
ATP9B	AMPL21347970	195.597	149.605	139.113	134.253	80.521	201.548	87.914	106.269	85.614	59.11	63.238	45.767	42.097	42.182	53.857	0	ATPase__class_II__type_9B	13541	374868	1564344_at,1568723_at,214010_s_at,214934_at,237766_at	,
NDUFS8	AMPL9422978	47.974	41.247	83.701	52.305	64.439	56.586	87.914	100.551	79.376	91.513	61.387	172.562	241.037	187.797	250.328	0	NADH_dehydrogenase__ubiquinone__Fe-S_protein_8__23kDa__NADH-coenzyme_Q_reductase	7715	100616403,102465669,4728	203189_s_at,203190_at,232169_x_at	LEIGH_SYNDROME__LS
ZC3H13	AMPL25123896	70.052	59.709	17.389	9.466	82.962	68.001	87.914	40.27	79.243	66.475	48.637	94.553	111.979	96.772	85.903	0	zinc_finger_CCCH-type_containing_13	20368	23091	209851_at,212402_at,227536_at	,
DUSP8	AMPL28178018	89.027	51.476	18.817	4.491	147.401	90.464	87.823	161.454	46.325	51.844	81.13	12.317	14.914	12.798	15.436	0	dual_specificity_phosphatase_8	3074	1.01928e+08	206374_at,238594_x_at	,
USP16	AMPL29486709	287.607	196.757	48.923	36.69	76.307	180.436	87.823	86.258	52.961	83.56	67.454	50.235	50.396	58.246	50.502	0	ubiquitin_specific_peptidase_16	12614	10600	218386_x_at,222616_s_at,228822_s_at	,
CDK11B	AMPL18268216	128.767	70.353	676.879	573.286	68.321	94.637	87.731	22.869	94.375	146.794	155.782	80.062	81.308	104.869	78.018	0	cyclin-dependent_kinase_11B	1729	728643	207428_x_at,210474_s_at,211289_x_at,212401_s_at,215329_s_at	,
PRDX5	AMPL13348961	143.565	133.805	467.82	617.438	85.18	107.893	87.731	125.906	48.183	45.658	38.868	215.189	169.592	208.17	163.418	0	peroxiredoxin_5	9355	25824	1560587_s_at,222994_at	,
TMED9	AMPL31453472	61.34	59.792	75.915	72.965	82.518	73.77	87.64	102.167	88.667	200.602	84.112	143.097	162.496	165.726	166.27	0	transmembrane_emp24_protein_transport_domain_containing_9	24878	54732	205812_s_at,208757_at	,
TTTY15	AMPL21839384	60.266	85.655	8.565	10.503	81.298	113.785	87.64	19.762	17.919	5.99	3.393	0.604	0.12	20.112	19.966	0	testis-specific_transcript__Y-linked_15__non-protein_coding	18567	64595	214983_at	,
ZNF267	AMPL8415386	172.922	138.628	339.737	251.992	82.629	119.309	87.64	72.71	124.638	245.966	138.507	53.375	59.297	49.888	47.146	0	zinc_finger_protein_267	13060	10308	219540_at	,
TBCD	AMPL27042050	29.596	41.331	24.916	32.06	59.116	67.756	87.549	22.994	26.282	27.395	21.388	51.443	44.503	57.462	51.676	0	tubulin_folding_cofactor_D	11581	1.0193e+08	201759_at,211052_s_at,216128_at,229191_at,229192_s_at	,
ZCCHC7	AMPL14023235	348.948	387.11	20.114	16.03	64.883	88.009	87.457	34.056	32.918	24.94	25.192	48.061	21.65	51.716	40.435	0	zinc_finger__CCHC_domain_containing_7	26209	84186	1555562_a_at,226496_at	,
TBC1D10C	AMPL22282177	103.109	102.37	94.732	133.424	74.865	66.16	87.366	38.53	2.124	0.491	0.103	4.347	3.488	4.31	3.523	0	TBC1_domain_family__member_10C	24702	374403	228258_at	,
MAN2A1	AMPL9212509	77.093	96.133	14.145	11.884	63.441	127.533	87.274	25.231	164.459	92.397	143.957	68.832	48.111	62.555	65.77	0	mannosidase__alpha__class_2A__member_1	6824	4124	205105_at,226538_at,235103_at	,
APEX1	AMPL11098048	57.879	71.434	53.206	82.915	90.06	110.103	87.274	40.394	71.544	32.599	25.707	167.49	148.303	114.271	159.223	0	APEX_nuclease__multifunctional_DNA_repair_enzyme__1	587	328	210027_s_at	,
ARHGAP1	AMPL27121323	79.838	66.778	60.602	54.102	72.314	79.171	87.183	144.426	183.175	159.068	181.797	269.289	275.316	247.349	307.206	0	Rho_GTPase_activating_protein_1	673	392	202117_at,216689_x_at,241419_at	,
TRRAP	AMPL9933651	189.63	117.006	68.908	30.471	83.405	110.226	87.183	91.105	62.253	50.372	61.387	98.055	90.569	87.891	99.326	1	transformation_transcription_domain-associated_protein	12347	8295	202642_s_at,214908_s_at	,
EXOSC9	AMPL5183724	133.302	86.237	14.275	16.928	76.196	120.045	87.091	89.116	15.265	17.576	15.115	36.227	36.565	48.843	38.925	0	exosome_component_9	9137	5393	205061_s_at	,
RPIA	AMPL35949010	95.829	109.272	61.122	90.999	65.548	107.402	87	231.678	37.697	36.33	46.992	59.413	63.868	59.16	61.408	0	ribose_5-phosphate_isomerase_A	10297	22934	212973_at	RIBOSE_5-PHOSPHATE_ISOMERASE_DEFICIENCY
STX5	AMPL7782692	333.075	182.037	83.701	41.872	76.196	83.713	87	106.89	125.037	214.349	162.157	72.454	67.476	63.47	70.3	0	syntaxin_5	11440	6811	203330_s_at	,
FAF1	AMPL12132255	70.171	79.667	99.793	111.866	80.854	84.694	86.908	43.377	68.226	57.343	55.423	105.783	91.411	106.566	89.93	0	Fas__TNFRSF6__associated_factor_1	3578	11124	218080_x_at,222511_x_at,224217_s_at,236200_at,239749_at	,
ICAM3	AMPL9446877	41.888	69.106	91.358	277.833	141.412	134.038	86.908	46.982	0.796	0.491	0	25.721	25.018	25.597	16.778	0	intercellular_adhesion_molecule_3	5346	3385	204949_at	,
R3HDM2	AMPL24890248	78.286	89.314	40.488	23.354	83.627	61.373	86.908	80.913	69.951	37.214	65.5	95.398	82.03	82.275	64.595	0	R3H_domain_containing_2	29167	22864	1564937_at,203831_at	,
ATF2	AMPL9105135	86.998	88.316	18.687	17.619	62.776	84.449	86.817	85.512	69.155	89.648	68.997	84.047	76.497	85.932	79.36	0	activating_transcription_factor_2	784	1386	1555146_at,205446_s_at,212984_at	,
ABCC1	AMPL28603395	103.706	73.347	49.572	36.068	88.174	88.5	86.725	114.472	168.839	224.168	163.288	178.479	169.592	147.312	180.532	0	ATP-binding_cassette__sub-family_C__CFTR_MRP__member_1	51	4363	202804_at,202805_s_at	,
BRAP	AMPL12144920	85.685	79.168	25.046	12.99	65.216	68.615	86.725	89.862	33.184	60.78	48.02	51.805	56.05	44.664	46.307	0	BRCA1_associated_protein	1099	8315	209922_at,209923_s_at,213473_at,41512_at	,
PLIN2	AMPL1358252	77.928	49.48	155.594	149.246	95.605	132.565	86.542	282.637	1784.09	2119.63	2971.68	155.415	163.458	135.82	129.694	0	perilipin_2	248	123	209122_at	,
FXR1	AMPL30493854	72.439	78.836	30.366	46.294	81.631	80.889	86.451	21.378	104.463	79.338	88.225	182.223	164.661	164.029	154.022	0	fragile_X_mental_retardation__autosomal_homolog_1	4023	8087	201635_s_at,201636_at,201637_s_at,229519_at,230201_at,235960_at	,
HCFC1	AMPL29139880	122.681	104.865	37.763	24.805	90.503	82.485	86.359	137.59	114.02	88.273	135.525	162.056	149.145	150.447	165.264	0	host_cell_factor_C1__VP16-accessory_protein	4839	3054	202473_x_at,202474_s_at	METHYLMALONIC_ACIDEMIA_AND_HOMOCYSTEINEMIA__cblX_TYPE
NDUFB2	AMPL30323512	23.032	27.11	28.42	32.406	69.874	56.586	86.268	32.44	30.927	40.16	35.269	109.527	111.257	120.279	106.708	0	NADH_dehydrogenase__ubiquinone__1_beta_subcomplex__2__8kDa	7697	4708	218200_s_at,218201_at,240391_at	,
POGZ	AMPL24781797	113.372	154.927	31.664	32.889	84.736	106.666	86.268	59.038	127.426	135.601	138.507	140.561	105.724	132.555	118.117	0	pogo_transposable_element_with_ZNF_domain	18801	23126	212153_at,215281_x_at	,
PRMT1	AMPL8469937	167.433	98.545	279.135	158.574	78.747	85.308	86.268	254.672	107.117	99.368	128.019	120.395	131.704	107.742	109.896	0	protein_arginine_methyltransferase_1	5187	3276	1565016_at,206445_s_at	,
EIF4B	AMPL11924304	23.152	35.842	67.999	193.398	185.776	81.135	86.176	49.219	36.502	17.281	9.254	172.562	136.034	167.424	135.231	0	eukaryotic_translation_initiation_factor_4B	3285	1975	211937_at,211938_at	,
LSM12	AMPL36364062	58.237	62.786	23.748	20.383	69.763	77.207	86.176	56.552	31.724	43.498	33.83	90.689	77.82	74.831	83.722	0	LSM12_homolog__S,_cerevisiae	26407	124801	212529_at,212532_s_at,240170_at	,
LSM4	AMPL13283940	53.345	68.108	73.969	52.858	68.432	100.283	86.176	128.517	81.234	54.005	60.77	423.254	287.344	478.242	396.465	0	LSM4_homolog__U6_small_nuclear_RNA_associated__S,_cerevisiae	17259	25804	202736_s_at,202737_s_at	,
AP1G1	AMPL1585666	154.425	89.48	107.19	106.476	71.205	98.81	86.085	41.886	103.401	161.916	74.035	190.072	209.043	221.491	192.78	0	adaptor-related_protein_complex_1__gamma_1_subunit	555	164	203350_at,225754_at,225771_at	,
INO80E	AMPL15844000	77.809	88.316	53.335	43.392	93.942	110.348	86.085	240.627	57.209	49.979	49.871	65.571	82.39	78.88	80.87	0	INO80_complex_subunit_E	26905	283899	227286_at	,
ZC3H12A	AMPL13840600	57.879	66.694	97.717	87.406	87.398	91.936	86.085	319.054	313.919	158.773	234.855	35.14	18.523	22.724	21.811	0	zinc_finger_CCCH-type_containing_12A	26259	1.02465e+08	218810_at	,
ARPC3	AMPL28800417	42.485	77.588	34.649	69.994	112.242	78.803	85.993	18.519	60.66	27.591	13.882	350.679	311.4	343.206	352.003	0	actin_related_protein_2_3_complex__subunit_3__21kDa	706	10094	1565705_x_at,208736_at	,
FUBP3	AMPL28693545	76.616	56.632	28.549	13.266	63.108	70.333	85.993	109.997	57.607	62.253	61.799	85.013	76.617	74.44	83.051	0	far_upstream_element__FUSE__binding_protein_3	4005	8939	212824_at,239193_at	,
PLCB2	AMPL30087708	78.644	72.183	223.204	83.951	64.772	104.702	85.993	42.01	105.657	30.341	59.331	240.428	231.896	165.073	199.323	0	phospholipase_C__beta_2	9055	5330	204046_at,210388_at	,
PSMB6	AMPL11451120	88.311	41.164	98.106	55.967	89.616	46.766	85.993	68.236	69.819	85.524	89.665	143.46	134.832	165.596	157.881	0	proteasome__prosome__macropain__subunit__beta_type__6	9543	5694	208827_at	,
DYNLT1	AMPL13154162	63.488	43.992	43.603	57.073	111.133	107.28	85.902	155.115	41.812	92.593	93.675	71.73	79.383	91.025	74.159	0	dynein__light_chain__Tctex-type_1	11697	6993	201999_s_at,242109_at	,
EIF2AK2	AMPL1729630	95.352	94.969	29.198	26.878	75.752	120.782	85.902	99.681	43.67	43.695	36.709	97.21	72.648	106.958	111.406	0	eukaryotic_translation_initiation_factor_2-alpha_kinase_2	9437	5610	204211_x_at,213294_at,238743_at,242898_at	,
SERINC5	AMPL9067286	11.099	11.143	64.625	106.753	89.727	119.309	85.902	94.212	27.476	47.72	20.874	11.955	12.99	17.892	12.248	0	serine_incorporator_5	18825	256987	,	,
NDFIP1	AMPL14999776	8.115	14.137	26.862	80.565	60.89	77.698	85.81	49.095	54.023	66.671	63.238	79.217	73.971	88.283	84.393	0	Nedd4_family_interacting_protein_1	17592	80762	217800_s_at,222422_s_at,222423_at	,
RABGAP1L	AMPL25490738	177.099	236.674	24.007	18.172	56.232	81.994	85.81	22.745	23.76	13.452	11.825	25.601	11.306	27.164	20.973	0	RAB_GTPase_activating_protein_1-like	24663	9910	1554725_at,203020_at,213982_s_at,215342_s_at,232702_at	,
C10orf118	AMPL31582112	195.119	105.197	32.442	19.9	72.98	117.345	85.719	150.516	28.936	39.571	29.511	42.507	38.489	43.358	24.664	0	chromosome_10_open_reading_frame_118	24349	55088	219844_at,227701_at,229399_at	,
AKAP8L	AMPL24571698	90.578	95.8	52.167	59.975	82.074	85.431	85.627	132.867	37.431	44.087	36.401	38.28	47.269	27.948	30.2	0	A_kinase__PRKA__anchor_protein_8-like	29857	26993	215741_x_at,218064_s_at,222160_at,227691_at,240554_at	,
SESN3	AMPL36491724	165.404	168.316	3.244	2.004	111.909	158.587	85.627	41.637	36.104	72.268	47.403	39.85	66.153	45.056	54.025	0	sestrin_3	23060	143686	1553869_at,225123_at,235150_at,235683_at,235684_s_at,242899_at,242906_at	,
SNORA71D	AMPL21206698	162.063	52.973	1011.29	583.512	72.758	34.614	85.444	41.14	14.601	20.129	19.023	10.627	9.863	10.186	10.235	0	small_nucleolar_RNA__H_ACA_box_71D	32657	677840	,	,
ATP11B	AMPL26431815	61.34	77.921	15.702	6.426	61.223	80.398	85.353	79.049	62.386	95.048	84.523	108.681	93.456	99.253	95.635	0	ATPase__class_VI__type_11B	13553	23200	1554556_a_at,1554557_at,1564063_a_at,1564064_a_at,212536_at,238811_at	,
BIRC3	AMPL21443991	446.686	432.515	9.084	11.263	142.188	197.866	85.261	62.021	591.601	722.876	638.963	124.018	66.514	83.843	102.682	1	baculoviral_IAP_repeat_containing_3	591	330	210538_s_at,230499_at	,
CD47	AMPL9646946	119.936	127.817	14.275	13.888	97.491	116.977	85.261	68.608	37.033	43.302	33.624	108.44	67.115	81.753	90.434	0	CD47_molecule	1682	961	211075_s_at,213055_at,213857_s_at,226016_at,227259_at	,
LAMP2	AMPL2004940	31.028	44.324	18.687	12.575	72.536	43.084	85.261	23.864	71.81	82.48	57.377	73.783	80.586	97.947	86.91	0	lysosomal-associated_membrane_protein_2	6501	3920	200821_at,203041_s_at,203042_at	DANON_DISEASE
VDAC2	AMPL9803089	33.296	45.405	19.985	30.402	90.06	70.21	85.261	26.971	66.102	69.322	28.483	104.455	98.628	114.794	98.99	0	voltage-dependent_anion_channel_2	12672	7417	211662_s_at	,
YLPM1	AMPL31614899	92.488	67.193	14.664	5.389	73.423	85.922	85.17	94.088	88.534	117.043	121.541	54.22	59.417	56.548	56.71	0	YLP_motif_containing_1	17798	56252	1557065_at,212787_at,214659_x_at,214713_at	,
TMED10	AMPL12297843	43.439	55.634	29.587	59.491	104.478	79.294	85.078	36.044	74.863	61.271	33.624	130.659	155.519	126.286	142.11	0	transmembrane_emp24-like_trafficking_protein_10__yeast	16998	10972	200929_at,212352_s_at	,
PSME2	AMPL10478115	61.34	46.902	331.951	665.252	84.625	89.85	84.987	89.241	22.034	20.522	21.388	99.262	107.649	102.648	127.177	0	proteasome__prosome__macropain__activator_subunit_2__PA28_beta	9569	1.02466e+08	201762_s_at	,
ZNF652	AMPL25821479	105.496	121.58	24.786	21.281	58.339	73.77	84.987	54.688	27.211	15.612	14.087	39.85	26.1	25.727	29.026	0	zinc_finger_protein_652	29147	22834	205594_at,225266_at,235577_at	,
KTN1	AMPL2431576	121.845	89.397	27.511	21.212	81.409	84.572	84.804	41.389	72.341	97.601	58.92	117.618	128.818	120.801	103.185	1	kinectin_1__kinesin_receptor	6467	3895	200914_x_at,200915_x_at,214709_s_at	,
DBF4	AMPL13726206	211.111	165.655	49.183	39.177	75.42	134.529	84.713	45.988	21.105	25.431	16.864	37.797	30.911	41.138	32.885	0	DBF4_homolog__S,_cerevisiae	17364	10926	204244_s_at	,
IKZF3	AMPL12046028	112.059	183.285	0.26	0.069	36.379	41.856	84.713	20.259	4.911	5.4	2.159	4.347	4.21	8.75	8.892	0	IKAROS_family_zinc_finger_3__Aiolos	13178	22806	221092_at	,
ATN1	AMPL231819	167.671	140.79	136.777	96.803	78.636	96.355	84.621	107.511	286.443	279.449	259.02	208.548	202.789	171.603	155.532	0	atrophin_1	3033	1822	1555754_s_at,208871_at,211076_x_at,40489_at	DENTATORUBRAL-PALLIDOLUYSIAN_ATROPHY__DRPLA
MTPN	AMPL36006809	70.887	174.22	15.702	22.732	77.638	73.156	84.621	24.237	54.156	48.506	27.763	114.84	107.288	115.708	105.03	0	myotrophin	15667	136320	224656_s_at	,
RPRD2	AMPL26127014	104.66	85.073	11.29	6.771	75.198	90.709	84.621	90.235	102.472	71.679	68.997	114.961	102.597	115.186	105.03	0	regulation_of_nuclear_pre-mRNA_domain_containing_2	29039	23248	212553_at,226527_at,235415_at	,
ADCY7	AMPL1616634	104.899	129.148	189.723	86.024	59.005	106.789	84.438	341.924	139.637	75.508	230.537	180.17	217.823	172.778	195.632	0	adenylate_cyclase_7	238	113	1554827_a_at,203741_s_at	,
ATRAID	AMPL9996141	39.501	68.607	26.473	32.268	93.165	94.269	84.438	38.406	69.553	48.899	36.092	132.954	132.065	141.174	129.862	0	all-trans_retinoic_acid-induced_differentiation_factor	24090	51374	219329_s_at	,
RBM6	AMPL26882770	132.705	84.906	207.761	203.348	55.012	68.124	84.438	39.773	92.384	79.534	83.906	114.599	113.903	120.018	99.158	0	RNA_binding_motif_protein_6	9903	10180	201967_at	,
CCNT1	AMPL7690933	44.275	41.913	5.191	6.15	78.747	61.25	84.347	9.695	57.74	46.542	27.866	55.79	49.795	49.496	47.65	0	cyclin_T1	1599	904	206967_at,225493_at	,
RAB11FIP4	AMPL16227362	90.698	59.044	205.425	101.985	73.09	61.496	84.347	80.043	7.699	3.044	8.74	13.525	15.396	12.798	12.248	0	RAB11_family_interacting_protein_4__class_II	30267	84440	224482_s_at,225739_at,225746_at	,
APOL6	AMPL15372590	9.428	5.239	111.861	58.317	59.448	103.72	84.255	28.96	11.415	6.677	7.404	56.997	40.173	66.473	69.964	0	apolipoprotein_L__6	14870	80830	1557116_at,1557236_at,219716_at,241869_at	,
CHFR	AMPL7198335	158.005	107.692	294.837	179.441	66.768	88.377	84.255	140.697	57.607	75.017	58.611	131.988	136.756	136.342	149.996	0	checkpoint_with_forkhead_and_ring_finger_domains__E3_ubiquitin_protein_ligase	20455	55743	218803_at,223931_s_at	,
YTHDC1	AMPL1648092	112.656	81.996	28.16	23.562	84.514	105.07	84.255	44.745	124.506	121.265	100.976	63.277	76.136	61.641	65.77	0	YTH_domain_containing_1	30626	91746	212455_at,228556_at,240459_at	,
MRPL10	AMPL34654161	26.255	23.867	27.381	12.23	62.443	53.026	84.164	99.93	20.839	31.224	19.126	47.216	41.255	45.056	52.18	0	mitochondrial_ribosomal_protein_L10	14055	124995	224671_at	,
SKAP1	AMPL11479377	12.411	20.624	0	0	82.851	63.828	84.164	22.994	36.104	16.005	25.192	32.725	47.39	36.436	32.382	0	src_kinase_associated_phosphoprotein_1	15605	8631	205790_at	,
VASP	AMPL9122807	95.471	114.844	177.914	117.601	53.237	66.405	84.164	65.874	91.189	130.2	101.901	81.753	84.315	83.973	93.454	0	vasodilator-stimulated_phosphoprotein	12652	7408	202205_at	,
DHRS7	AMPL32273220	16.469	14.802	7.916	5.182	77.749	44.925	84.072	48.846	26.547	22.78	23.65	54.824	62.063	60.597	45.804	0	dehydrogenase_reductase__SDR_family__member_7	21524	51635	210788_s_at,236332_at	,
RAB35	AMPL12701150	76.138	55.8	178.174	89.962	84.736	75.243	84.072	38.157	121.32	208.359	112.081	182.102	158.166	184.402	190.766	0	RAB35__member_RAS_oncogene_family	9774	11021	205461_at,221819_at,225620_at	,
SRM	AMPL7016264	52.271	90.894	22.191	25.22	90.836	98.565	84.072	91.229	30.662	40.062	15.938	78.854	95.38	81.1	81.206	0	spermidine_synthase	11296	6723	201516_at	,
HIST1H2BM	AMPL10572093	42.843	65.364	2.076	7.808	77.083	84.694	83.798	169.16	12.344	18.656	24.678	480.251	386.213	605.574	607.197	0	histone_cluster_1__H2bm	4750	8342	208515_at	,
MBNL1	AMPL21317753	48.929	53.721	6.359	1.244	94.164	80.889	83.798	74.574	62.518	58.816	38.149	34.295	30.19	36.044	35.905	0	muscleblind-like_splicing_regulator_1	6923	4154	1555594_a_at,1558111_at,201151_s_at,201152_s_at,201153_s_at,215663_at	MYOTONIC_DYSTROPHY_1__DM1
SCAMP2	AMPL29549195	63.608	70.686	28.549	19.07	72.536	68.492	83.798	114.099	66.766	67.653	87.608	143.943	156.121	112.313	161.572	0	secretory_carrier_membrane_protein_2	10564	10066	218143_s_at,224921_at	,
TXN	AMPL8947994	14.798	31.019	38.152	33.166	110.024	89.727	83.798	94.212	269.983	704.318	423.645	293.319	313.324	307.945	355.526	0	thioredoxin	12435	7295	208864_s_at	,
YKT6	AMPL12608516	63.369	52.973	21.412	29.089	92.611	91.691	83.798	47.355	41.413	103.198	48.637	63.277	99.35	78.096	74.998	0	YKT6_v-SNARE_homolog__S,_cerevisiae	16959	10652	217784_at,217785_s_at	,
KIAA1191	AMPL1662840	97.858	85.655	46.198	45.05	64.439	86.413	83.706	319.054	72.872	124.898	107.659	31.518	72.047	54.328	61.072	0	KIAA1191	29209	57179	224502_s_at	,
VDAC1	AMPL10581621	39.74	50.478	28.549	12.437	98.045	80.644	83.706	58.168	79.907	118.123	93.058	217.604	181.5	234.681	203.685	0	voltage-dependent_anion_channel_1	12669	7416	212038_s_at,217140_s_at	,
CD2AP	AMPL13293542	139.03	105.447	33.74	11.884	78.192	85.922	83.615	34.677	75.792	52.728	63.033	134.524	128.337	132.555	142.445	0	CD2-associated_protein	14258	23607	203593_at,236257_at	FOCAL_SEGMENTAL_GLOMERULOSCLEROSIS_3__SUSCEPTIBILITY_TO__FSGS3
KDM5D	AMPL7002307	272.093	197.339	39.061	27.5	69.541	170.494	83.523	59.784	60.129	38.098	48.637	0	0.481	124.458	139.929	0	lysine__K_-specific_demethylase_5D	11115	8284	206700_s_at	,
DYM	AMPL33834365	57.76	69.439	11.03	3.593	61.334	59.777	83.34	53.694	43.67	49.684	52.441	93.587	96.824	100.167	92.447	0	dymeclin	21317	54808	223171_at	DYGGVE-MELCHIOR-CLAUSEN_DISEASE__DMC,SMITH-MCCORT_DYSPLASIA_1__SMC1
THAP11	AMPL33163060	20.765	26.528	35.557	64.19	106.475	111.821	83.34	36.541	38.891	37.509	16.349	41.661	54.726	49.365	53.857	0	THAP_domain_containing_11	23194	57215	212910_at	,
CDK17	AMPL7326478	45.826	55.551	5.969	7.946	83.183	86.29	83.249	19.389	77.517	88.764	56.143	51.443	49.555	45.839	46.307	0	cyclin-dependent_kinase_17	8750	5128	206474_at,221918_at	,
HIST1H2BH	AMPL9106115	36.04	59.709	19.336	19.416	57.23	74.752	83.249	84.642	50.307	38.098	34.344	1231.12	943.1	1485.79	1156.68	0	histone_cluster_1__H2bh	4755	8345	208546_x_at	,
KDELR1	AMPL12409878	51.913	61.538	31.404	17.205	72.314	77.698	83.249	143.431	194.457	143.652	194.856	228.11	191.362	229.196	200.497	0	KDEL__Lys-Asp-Glu-Leu__endoplasmic_reticulum_protein_retention_receptor_1	6304	10945	1555575_a_at,200922_at	,
PPP1R11	AMPL36849003	53.345	56.216	116.533	156.709	85.845	84.449	83.249	48.846	105.524	97.699	82.878	107.595	94.298	67.518	116.775	0	protein_phosphatase_1__regulatory__inhibitor__subunit_11	9285	6992	1566303_s_at,201500_s_at	,
LARP1	AMPL24267076	77.928	82.827	13.626	9.535	76.64	81.626	83.157	124.664	96.1	75.214	114.343	145.875	149.024	132.816	140.097	0	La_ribonucleoprotein_domain_family__member_1	29531	23367	210966_x_at,212137_at,212193_s_at,239663_x_at	,
PPP4R2	AMPL18476557	93.92	79.667	38.801	26.671	99.709	89.113	83.157	31.446	95.038	102.707	107.248	88.153	72.768	75.223	79.528	0	protein_phosphatase_4__regulatory_subunit_2	18296	151987	225519_at,226317_at	,
FAM117B	AMPL16746035	203.354	180.956	118.739	132.733	71.649	158.342	83.066	103.286	15.397	16.692	11.414	1.57	2.165	3.004	2.684	0	family_with_sequence_similarity_117__member_B	14440	150864	1553220_at,1564868_a_at,226431_at	,
SYNGR2	AMPL27669197	655.41	499.21	223.853	242.456	97.269	90.095	83.066	130.381	325.467	233.398	315.986	600.526	617.267	436.582	554.178	0	synaptogyrin_2	11499	9144	201079_at,243103_at	,
TRAPPC9	AMPL14883059	84.731	86.237	24.916	19.278	74.754	93.532	83.066	39.649	52.032	30.144	36.401	89.602	68.558	85.802	81.541	0	trafficking_protein_particle_complex_9	30832	83696	221672_s_at,221836_s_at,56829_at	MENTAL_RETARDATION__AUTOSOMAL_RECESSIVE_13__MRT13
RFTN1	AMPL25115641	100.006	72.017	32.962	32.268	61.999	57.568	82.974	66.62	62.518	98.485	54.292	91.775	66.273	97.033	84.729	0	raftlin__lipid_raft_linker_1	30278	23180	212646_at	,
PPAN	AMPL33546188	127.932	78.919	266.158	117.186	78.747	66.16	82.974	97.692	28.671	47.426	19.845	26.446	29.348	22.332	24.16	0	peter_pan_homolog__Drosophila	9227	56342.7	214546_s_at,221649_s_at	,
ATXN7	AMPL8587185	41.411	32.765	21.801	15.823	84.625	99.669	82.883	32.564	24.025	13.845	18.303	13.042	9.863	8.097	7.215	0	ataxin_7	10560	6314	204516_at,209964_s_at,232527_at,243259_at	SPINOCEREBELLAR_ATAXIA_7__SCA7
DDX42	AMPL20639815	99.29	65.696	44.381	34.479	71.538	86.781	82.883	123.545	73.403	86.309	78.868	84.892	82.15	88.936	68.622	0	DEAD__Asp-Glu-Ala-Asp__box_helicase_42	18676	11325	1559953_at,1559954_s_at,201788_at	,
PPP6R3	AMPL7663845	62.295	71.767	22.061	31.093	59.337	94.146	82.883	23.367	59.864	75.901	36.298	138.509	125.931	147.312	128.687	0	protein_phosphatase_6__regulatory_subunit_3	1173	55291	217928_s_at,222467_s_at	,
PCIF1	AMPL35636054	114.685	86.653	130.808	116.564	90.282	61.005	82.791	43.875	89.198	80.221	80.822	69.556	76.497	71.958	94.125	0	PDX1_C-terminal_inhibiting_factor_1	16200	63935	221762_s_at,222045_s_at	,
PSMA2	AMPL8323909	20.884	39.917	7.786	5.32	100.153	53.64	82.791	35.547	43.272	61.271	31.465	213.136	193.046	204.122	189.592	0	proteasome__prosome__macropain__subunit__alpha_type__2	9531	5683	201316_at,201317_s_at,221573_at,53202_at	,
BRK1	AMPL32975697	49.168	80.665	36.595	29.297	81.852	71.806	82.7	48.473	69.686	65.787	46.786	142.856	160.451	135.428	141.607	0	BRICK1__SCAR_WAVE_actin-nucleating_complex_subunit	23057	55845	224575_at	,
NFKB2	AMPL6185903	420.551	274.678	290.425	231.677	72.425	109.612	82.7	121.432	350.155	605.931	503.438	38.28	28.506	36.306	38.925	1	nuclear_factor_of_kappa_light_polypeptide_gene_enhancer_in_B-cells_2__p49_p100	7795	4791	207535_s_at,209636_at	,
UBQLN1	AMPL24586446	128.29	72.349	49.442	34.133	67.656	72.543	82.7	53.694	38.228	58.325	64.883	59.896	57.252	49.235	57.549	0	ubiquilin_1	12508	29979	222989_s_at,222990_at,222991_s_at	,
EAPP	AMPL33999954	65.278	67.443	29.847	43.323	82.962	83.099	82.608	14.666	22.034	17.969	6.17	38.884	34.881	38.526	31.543	0	E2F-associated_phosphoprotein	19312	55837	202623_at	,
PFKL	AMPL11577196	271.138	159.917	873.35	588.418	103.924	117.345	82.517	197.249	111.763	105.26	126.888	168.456	176.809	179.047	196.974	0	phosphofructokinase__liver	8876	5211	201102_s_at,211065_x_at,214309_s_at	,
API5	AMPL6037361	38.427	55.218	5.45	5.32	69.43	73.156	82.426	15.536	33.184	37.312	17.583	116.289	100.071	114.01	106.205	0	apoptosis_inhibitor_5	594	8539	201686_x_at,201687_s_at,214959_s_at,214960_at	,
CYB5B	AMPL15430289	78.167	62.287	32.442	19.278	70.207	53.763	82.426	89.116	136.186	182.437	204.83	323.146	335.095	398.84	352.339	0	cytochrome_b5_type_B__outer_mitochondrial_membrane	24374	80777	201633_s_at,201634_s_at,227382_at,238554_at	,
PCNXL2	AMPL24549603	44.036	41.081	12.717	9.535	75.309	86.781	82.334	61.275	3.584	2.553	0.103	0.845	0.962	3.134	1.007	0	pecanex-like_2__Drosophila	8736	80003	1554256_a_at,205689_at,220461_at,229202_at,39650_s_at	,
RLIM	AMPL30725405	144.878	85.322	43.343	21.005	60.114	68.369	82.334	80.665	85.614	99.27	95.32	48.303	49.314	52.63	45.972	0	ring_finger_protein__LIM_domain_interacting	13429	51132	215823_x_at,222815_at,225416_at	,
FMNL3	AMPL15640731	132.586	137.297	61.641	24.598	54.901	87.64	82.243	175.498	207.863	276.405	331.512	250.33	221.071	219.401	265.596	0	formin-like_3	23698	91010	227844_at,230640_at,232249_at,238823_at	,
PSMB10	AMPL7633196	117.549	90.811	796.397	1313.58	73.423	78.434	82.243	58.665	30.662	21.405	21.799	83.926	92.013	91.548	95.803	0	proteasome__prosome__macropain__subunit__beta_type__10	9538	5699	202659_at	,
SHKBP1	AMPL18506218	163.972	128.233	551.262	425.214	87.287	87.149	82.243	110.37	83.49	66.475	95.217	149.377	127.615	164.42	143.117	0	SH3KBP1_binding_protein_1	19214	92799	224846_at	,
CHD4	AMPL10424644	150.367	129.148	27.641	26.325	54.236	54.867	82.151	54.812	126.098	138.35	169.972	103.368	87.081	99.122	92.279	0	chromodomain_helicase_DNA_binding_protein_4	1919	1108	201182_s_at,201183_s_at,201184_s_at	,
EPC1	AMPL13895048	56.328	64.2	10.382	10.295	74.532	87.395	82.151	21.378	55.483	46.935	23.856	35.02	36.925	40.354	32.046	0	enhancer_of_polycomb_homolog_1__Drosophila	19876	80314	223875_s_at,225417_at,234969_s_at,238633_at	,
IL4R	AMPL5534531	245.123	405.156	150.792	248.813	118.009	90.464	82.06	33.061	169.37	290.741	123.7	163.747	124.849	129.421	113.084	0	interleukin_4_receptor	6015	3566	203233_at	,
MAPK1	AMPL7177337	49.287	54.387	37.114	45.534	48.579	49.466	82.06	34.304	85.747	387.753	141.592	136.697	140.244	155.67	144.794	0	mitogen-activated_protein_kinase_1	6871	5594	1552263_at,1552264_a_at,208351_s_at,212271_at,224620_at,224621_at	,
PAF1	AMPL31509243	222.329	99.127	107.06	52.996	78.081	73.156	82.06	133.737	153.176	264.622	243.082	85.013	85.878	59.029	67.28	0	Paf1__RNA_polymerase_II_associated_factor__homolog__S,_cerevisiae	25459	54623	202093_s_at	,
WIPI2	AMPL32276019	101.558	78.337	217.754	143.719	71.759	57.322	82.06	62.767	66.5	70.402	56.143	80.424	73.73	76.66	75.669	0	WD_repeat_domain__phosphoinositide_interacting_2	32225	26100	1570033_at,202031_s_at,204710_s_at,214699_x_at,226986_at	,
CLTB	AMPL12577988	84.611	66.944	410.462	384.862	96.936	106.052	81.968	129.511	114.683	124.309	82.467	103.127	121.12	91.94	107.547	0	clathrin__light_chain_B	2091	1212	205172_x_at,206284_x_at,211043_s_at,216934_at	,
FIS1	AMPL32752989	44.513	48.233	26.473	29.366	102.704	90.709	81.968	47.106	65.704	42.124	29.82	122.931	129.299	106.305	102.849	0	fission_1__mitochondrial_outer_membrane__homolog__S,_cerevisiae	21689	51024	218034_at	,
SRP68	AMPL25342496	99.051	52.557	40.488	24.805	88.84	89.113	81.968	62.27	55.085	129.022	85.346	65.45	76.978	66.865	64.595	0	signal_recognition_particle_68kDa	11302	6730	224607_s_at	,
UBAP2L	AMPL25396725	94.397	97.048	18.687	19.692	66.768	83.835	81.877	163.939	162.733	123.72	173.879	200.578	191.964	161.678	208.048	0	ubiquitin_associated_protein_2-like	29877	9898	201377_at,201378_s_at,209947_at,214695_at	,
KLRC3	AMPL7650173	0	0	0.13	0	0.444	0	81.877	57.671	0	0.098	0	0	0	0.131	0	0	killer_cell_lectin-like_receptor_subfamily_C__member_3	6376	3823	207723_s_at	,
DCK	AMPL5927593	147.503	160.416	17.778	11.193	57.452	63.828	81.785	126.279	27.609	14.63	28.483	115.444	81.188	121.585	114.258	0	deoxycytidine_kinase	2704	1633	203302_at	,
PTP4A1	AMPL9933362	20.765	30.603	3.504	8.982	92.611	47.38	81.785	14.418	65.969	32.403	14.293	111.217	98.628	108.786	85.232	0	protein_tyrosine_phosphatase_type_IVA__member_1	9634	7803	200730_s_at,200731_s_at,200732_s_at,200733_s_at,240329_at	,
TMED7	AMPL22467793	56.925	69.023	29.198	24.391	78.081	67.633	81.785	42.88	91.853	144.732	78.868	98.176	91.532	101.081	92.782	0	transmembrane_emp24_protein_transport_domain_containing_7	24253	1.00303e+08	209404_s_at,214658_at	,
GIMAP4	AMPL32988178	0.597	0.249	21.542	4.56	48.135	28.845	81.694	27.965	10.353	8.543	0.103	0.121	0	0	0	0	GTPase__IMAP_family_member_4	21872	55303	219243_at	,
OGDH	AMPL9415595	38.308	29.605	47.106	54.102	91.945	53.149	81.694	116.585	114.683	134.128	107.248	110.855	101.875	106.044	130.197	0	oxoglutarate__alpha-ketoglutarate__dehydrogenase__lipoamide	8124	4967	1554151_at,1554152_a_at,201282_at	,
GALNT1	AMPL31588684	88.55	88.066	37.763	30.886	51.352	54.499	81.602	100.551	38.228	41.534	51.105	78.009	73.009	74.44	74.83	0	UDP-N-acetyl-alpha-D-galactosamine_polypeptide_N-acetylgalactosaminyltransferase_1__GalNAc-T1	4123	2589	1568618_a_at,201722_s_at,201723_s_at,201724_s_at	,
ADNP2	AMPL25205542	57.999	47.318	7.397	6.564	61.556	64.319	81.511	45.615	41.546	69.617	53.264	39.367	28.506	48.712	53.522	0	ADNP_homeobox_2	23803	22850	203321_s_at,203322_at	,
PSMA6	AMPL11246560	52.867	42.162	50.999	55.76	79.745	71.192	81.511	18.768	65.306	108.304	54.19	158.796	158.045	173.954	177.008	0	proteasome__prosome__macropain__subunit__alpha_type__6	9535	5687	208805_at	,
MDH2	AMPL28348697	50.958	65.114	102.907	260.628	94.274	93.778	81.419	38.779	58.669	45.069	23.753	143.097	143.973	135.428	128.016	0	malate_dehydrogenase_2__NAD__mitochondrial	6971	4191	209036_s_at,213333_at	,
NR1D2	AMPL29676065	20.884	35.676	11.809	11.815	105.92	73.893	81.419	11.808	36.502	33.286	12.442	34.174	32.475	31.212	30.536	0	nuclear_receptor_subfamily_1__group_D__member_2	7963	9975	209750_at,225768_at	,
SLC7A5P1	AMPL19913353	124.59	66.195	63.587	68.405	68.432	120.291	81.419	244.728	71.146	62.842	75.577	22.34	20.928	44.011	33.556	0	solute_carrier_family_7__amino_acid_transporter_light_chain__L_system__member_5_pseudogene_1	29458	,	,	,
MLL	AMPL6799295	35.921	46.403	11.679	21.005	96.16	90.341	81.328	17.401	39.555	13.943	5.964	50.96	40.654	39.962	43.958	1	,	,	,	,	,
HIPK2	AMPL37265298	56.089	70.769	20.893	14.579	80.965	85.185	81.236	178.73	121.32	219.455	133.366	342.347	506.25	401.974	553.675	0	homeodomain_interacting_protein_kinase_2	14402	28996	213763_at,219028_at,224065_at,224066_s_at,225097_at,225115_at,225116_at,225368_at,240294_at	,
TMEM2	AMPL13784902	84.253	83.493	7.656	8.844	47.47	48.73	81.236	12.553	30.795	37.607	19.948	1.328	0.722	1.828	1.846	0	transmembrane_protein_2	11869	23670	218113_at	,
LLPH	AMPL14869910	197.984	92.557	125.098	72.205	57.563	42.838	81.145	18.022	26.149	35.348	19.126	45.888	43.541	40.877	40.771	0	LLP_homolog__long-term_synaptic_facilitation__Aplysia	28229	84298	224446_at	,
NBPF10	AMPL5166224	525.808	242.162	531.537	277.695	78.747	132.197	81.145	60.53	155.433	131.477	169.458	140.803	115.106	93.899	107.379	0	neuroblastoma_breakpoint_family__member_10	31992	100132406,101928050,101929455,25832,400818,728841	201103_x_at,201104_x_at,213612_x_at,214693_x_at,215434_x_at,226740_x_at,229447_x_at	,
PSME3	AMPL28359869	59.431	62.453	37.374	46.018	72.314	68.86	81.145	27.344	42.077	68.439	46.066	137.542	124.127	148.096	130.533	0	proteasome__prosome__macropain__activator_subunit_3__PA28_gamma__Ki	9570	10197	200987_x_at,200988_s_at,209852_x_at,209853_s_at	,
ZNFX1	AMPL35328449	80.435	48.815	51.519	55.691	97.935	93.409	81.145	91.727	145.478	231.434	114.857	92.138	87.562	84.104	115.265	0	zinc_finger__NFX1-type_containing_1	29271	57169	225076_s_at	,
ACTR3	AMPL27246788	88.43	97.547	30.366	34.617	63.885	66.528	80.962	21.378	65.571	66.671	43.701	182.585	163.698	200.204	209.558	0	ARP3_actin-related_protein_3_homolog__yeast	170	10096	200996_at,213101_s_at,213102_at,228603_at,239170_at	,
DCTN4	AMPL5606728	51.674	50.561	19.206	34.962	78.081	71.192	80.962	23.988	70.615	87.88	36.298	143.701	136.275	101.342	132.043	0	dynactin_4__p62	15518	51164	218013_x_at,222488_s_at,233490_at	,
MAGT1	AMPL15251926	33.057	41.58	7.137	7.531	54.125	50.08	80.962	31.57	54.554	106.242	84.935	104.938	101.034	114.402	106.876	0	magnesium_transporter_1	28880	84061	221553_at,224899_s_at	IMMUNODEFICIENCY__X-LINKED__WITH_MAGNESIUM_DEFECT__EPSTEIN-BARR_VIRUS,MENTAL_RETARDATION__X-LINKED_95__MRX95
SF1	AMPL7625400	37.711	34.428	35.687	131.212	194.427	76.593	80.962	39.897	49.245	15.121	8.843	120.757	94.779	122.63	109.225	0	splicing_factor_1	12950	7536	1555749_at,208313_s_at,210172_at	,
BEX4	AMPL5170496	132.347	170.478	88.114	121.815	81.187	151.591	80.87	177.487	72.473	44.578	69.305	129.572	139.162	141.697	174.324	0	brain_expressed__X-linked_4	25475	56271	215440_s_at	,
DAP3	AMPL29135489	62.414	72.183	40.488	31.438	84.514	110.962	80.87	32.44	20.176	17.969	12.956	58.93	55.208	64.645	62.582	0	death_associated_protein_3	2673	7818	208822_s_at,232516_x_at	,
GLUD1	AMPL13409756	54.419	61.954	104.594	105.647	74.31	63.091	80.87	131.127	92.384	140.706	104.986	62.552	80.225	73.526	85.4	0	glutamate_dehydrogenase_1	4335	2746	200946_x_at,200947_s_at,215794_x_at	HYPERINSULINEMIC_HYPOGLYCEMIA__FAMILIAL__6__HHF6
CCL4	AMPL9986480	0.239	1.164	2.725	0.829	2.773	0.982	80.779	69.479	75.659	34.268	116.811	47.095	1.203	98.339	29.362	0	chemokine__C-C_motif__ligand_4	10630	6351	204103_at	,
TRIM22	AMPL27786133	217.317	242.412	269.532	421.552	95.605	142.139	80.779	28.09	11.15	7.364	1.542	44.801	56.531	17.761	24.16	0	tripartite_motif_containing_22	16379	10346	213293_s_at	,
SYTL1	AMPL8573465	112.656	94.22	157.151	120.917	98.711	96.846	80.687	53.445	0.265	0.196	0.103	0	0	0	0	0	synaptotagmin-like_1	15584	84958	227134_at	,
RANBP3	AMPL12447926	98.813	43.742	132.106	79.184	57.674	66.896	80.596	61.772	57.607	87.095	77.325	111.7	89.848	112.313	111.238	0	RAN_binding_protein_3	9850	8498	202639_s_at,202640_s_at,208272_at,210120_s_at	,
TSPYL4	AMPL36419445	55.254	61.788	7.137	6.771	70.872	99.669	80.596	97.817	106.055	35.938	58.405	21.978	25.619	27.033	23.657	0	TSPY-like_4	21559	23270	212928_at	,
MRPS24	AMPL14210037	57.163	53.805	86.037	95.49	78.858	92.305	80.504	171.148	37.166	55.772	29.717	56.152	48.592	54.459	70.132	0	mitochondrial_ribosomal_protein_S24	14510	64951	224948_at	,
SDCBP	AMPL1542153	7.996	11.642	4.931	14.648	121.669	40.015	80.504	12.305	278.478	240.369	90.693	261.922	235.144	270.072	267.274	0	syndecan_binding_protein__syntenin	10662	6386	200958_s_at	,
ANKRD44	AMPL9177370	117.668	112.183	27.122	45.119	79.523	88.5	80.413	18.395	34.909	15.907	15.424	86.341	76.737	64.906	63.085	0	ankyrin_repeat_domain_44	25259	91526	228471_at,233361_at,235777_at,235778_s_at	,
COPA	AMPL5368775	145.713	82.328	54.893	68.197	65.438	88.254	80.321	29.954	202.687	282.886	178.609	204.683	230.934	211.565	194.29	0	coatomer_protein_complex__subunit_alpha	2230	1314	208684_at,214336_s_at,214337_at	,
SRSF1	AMPL13259133	63.011	63.035	92.266	48.574	62.554	67.142	80.321	46.36	103.666	152.195	143.443	237.409	202.428	241.603	229.02	0	serine_arginine-rich_splicing_factor_1	10780	6426	201741_x_at,201742_x_at,208863_s_at,211784_s_at,227164_at	,
UBE2R2	AMPL33221864	104.541	84.407	39.32	27.846	68.987	66.405	80.321	59.784	51.369	69.715	37.737	85.858	66.875	84.626	69.125	0	ubiquitin-conjugating_enzyme_E2R_2	19907	54926	223014_at,226954_at	,
KCMF1	AMPL30781651	82.583	88.898	14.275	6.288	74.532	75.366	80.23	92.348	63.315	95.146	84.523	63.639	49.915	62.686	58.052	0	potassium_channel_modulatory_factor_1	20589	56888	217938_s_at,222471_s_at,240430_at,242887_at	,
NOA1	AMPL14089909	34.37	46.902	13.496	11.608	65.548	67.019	80.23	52.078	28.14	34.563	27.866	43.473	38.73	34.216	32.717	0	nitric_oxide_associated_1	28473	84273	223157_at	,
SEC16A	AMPL25208498	122.084	111.185	34.908	16.376	67.101	90.586	80.23	244.728	142.69	173.207	217.889	97.089	106.205	87.891	89.091	0	SEC16_homolog_A__S,_cerevisiae	29006	9919	215696_s_at	,
SHC1	AMPL6327071	66.472	56.466	79.419	59.422	74.2	73.156	80.23	65.75	162.335	250.483	145.499	159.037	138.801	144.178	171.136	0	SHC__Src_homology_2_domain_containing__transforming_protein_1	10840	6464	201469_s_at,214853_s_at	,
JARID2	AMPL27304084	306.821	182.037	327.149	128.31	59.559	84.449	80.047	87.874	147.867	442.347	237.94	162.539	134.591	155.54	138.251	0	jumonji__AT_rich_interactive_domain_2	6196	3720	203297_s_at,203298_s_at,240674_at	,
SYMPK	AMPL27314748	190.943	152.682	495.201	295.936	61.445	73.156	80.047	98.438	57.342	64.511	74.138	101.678	82.631	78.358	88.756	0	symplekin	22935	8189	1554595_at,202339_at,32402_s_at	,
WASH3P	AMPL19321473	98.455	65.863	106.671	41.457	72.314	54.745	79.864	63.885	42.873	24.155	38.354	63.398	55.208	52.63	51.844	0	WAS_protein_family_homolog_3_pseudogene	24362	,	225035_x_at,225995_x_at,226340_x_at,233929_x_at	,
HIST1H3D	AMPL10410717	44.633	73.846	4.931	9.466	63.774	101.142	79.773	410.656	24.689	16.398	22.108	60.862	44.262	77.443	50.837	0	histone_cluster_1__H3d	4767	8350,8351,8352,8353,8354,8355,8356,8357,8358,8968	214472_at,214522_x_at	,
VAMP3	AMPL29717125	78.644	64.948	115.495	137.984	66.768	78.925	79.773	68.857	157.955	225.248	135.422	154.328	215.298	168.861	191.773	0	vesicle-associated_membrane_protein_3	12644	9341	201336_at,201337_s_at,211749_s_at	,
MAP2K2	AMPL14285263	67.546	91.892	39.061	27.846	88.285	81.871	79.681	195.385	56.943	63.824	73.315	88.153	100.432	91.94	87.917	1	mitogen-activated_protein_kinase_kinase_2	6842	5605	202424_at,213490_s_at	CARDIOFACIOCUTANEOUS_SYNDROME_4__CFC4
RSRC2	AMPL37310740	374.486	229.938	303.142	351.766	86.289	188.905	79.681	68.857	262.948	185.481	205.858	61.948	72.167	71.958	83.555	0	arginine_serine-rich_coiled-coil_2	30559	65117	202301_s_at,202302_s_at	,
AFF1	AMPL10005698	210.634	193.098	42.564	23.769	93.165	109.366	79.59	67.863	181.184	156.417	133.16	221.348	165.262	186.099	159.727	0	AF4_FMR2_family__member_1	7135	4299	201924_at,211826_s_at,215451_s_at	,
C1QBP	AMPL6892565	64.324	63.368	18.557	8.222	86.954	100.16	79.59	162.324	28.538	37.116	36.709	78.251	72.287	56.417	69.797	0	complement_component_1__q_subcomponent_binding_protein	1243	708	208910_s_at,214214_s_at	,
LAMTOR5	AMPL28927758	189.033	133.638	40.358	33.857	73.201	50.448	79.59	70.846	75.128	141.983	84.832	159.279	238.15	186.36	222.477	0	late_endosomal_lysosomal_adaptor__MAPK_and_MTOR_activator_5	17955	10542	202299_s_at,202300_at	,
ZFAND3	AMPL36203074	62.892	58.378	21.931	9.397	67.323	64.564	79.59	103.037	56.545	81.203	50.076	74.869	72.287	63.47	65.434	0	zinc_finger__AN1-type_domain_3	18019	60685	218020_s_at,222493_s_at	,
CTDSP2	AMPL27820592	42.127	54.137	442.515	391.703	71.759	89.359	79.498	66.496	48.448	59.307	38.663	39.367	25.018	36.828	34.731	0	CTD__carboxy-terminal_domain__RNA_polymerase_II__polypeptide_A__small_phosphatase_2	17077	10106	1568706_s_at,203445_s_at,208735_s_at,238999_at	,
NDUFAF3	AMPL21858173	65.04	73.929	63.587	91.966	78.969	79.907	79.498	62.518	118.665	138.939	150.229	164.23	175.606	152.275	156.707	0	NADH_dehydrogenase__ubiquinone__complex_I__assembly_factor_3	29918	25915	209177_at	MITOCHONDRIAL_COMPLEX_I_DEFICIENCY
SLA2	AMPL13925330	0.597	0.416	0.26	1.106	46.25	49.466	79.498	170.651	0.133	0	0	1.087	0.361	0.392	1.678	0	Src-like-adaptor_2	17329	84174	1555688_s_at,232234_at	,
[truncated: 18,991 more rows]
